# Supplementary material for: Human introns contain conserved tissue-specific cryptic poison exons
Source: NAR Genom Bioinform. 2024 Dec 11;6(4):lqae163. doi: 10.1093/nargab/lqae163 (PMC11632617; doi:10.1093/nargab/lqae163)
Supplement: lqae163_Supplemental_Files [file lqae163_supplemental_files.zip]

Archive with 2 entries (2 files):
- nexon_supp.pdf
- SupplementaryDataFile1.xlsx
