# Supplementary material for: Human introns contain conserved tissue-specific cryptic poison exons
Source: NAR Genom Bioinform. 2024 Dec 11;6(4):lqae163. doi: 10.1093/nargab/lqae163 (PMC11632617; doi:10.1093/nargab/lqae163)
Supplement: lqae163_Supplemental_Files [file lqae163_supplemental_files.zip › SupplementaryDataFile1.xlsx]

## Sheet: ST1
exon_id	gene_name	exon_name	transcript_biotype	in_VastDB	in_CHESS	phastCons_score	SR_support	Coverage	Inclusion_Retention_ratio	CHX_dPSI	GTEX_tissues_all	GTEX_max_PSI	GTEX_tissues	TCGA_max_dPSI	TCGA_cancer_types	ENCODE_max_dPSI	ENCODE_regulators
chr3_183988269_183988359_-	ABCC5	4b	poison	0	0	354	6	12	0.286	0.0	Muscle	0.043	NA	-0.002	NA	0.0	NA
chr3_183988293_183988359_-	ABCC5	4c	poison	1	0	455	8	59	0.271	0.0	Muscle	0.045	NA	-0.002	NA	0.009	NA
chr17_37274622_37274690_-	ACACA	8b	protein-coding	1	0	507	13	24	0.989	0.0	Muscle	0.32	Muscle	-0.001	NA	0.004	NA
chr16_89143948_89143971_+	ACSF3	8b	protein-coding	0	0	431	9	34	0.783	0.0	Blood Vessel, Colon, Esophagus, Small Intestine, Stomach	0.023	NA	-0.043	NA	0.0	NA
chr19_38713709_38713786_+	ACTN4	8b	poison	0	0	544	199	354	0.412	0.016	Heart, Muscle	0.819	Heart, Muscle	-0.031	NA	0.067	PTBP1
chr2_147911537_147911560_+	ACVR2A	4b	protein-coding	1	1	716	8	11	0.961	0.0	Brain	0.041	NA	0.0	NA	0.0	NA
chr3_64533566_64533645_-	ADAMTS9	37b	poison	1	0	205	6	12	0.528	NA	Breast, Heart, Lung	0.007	NA	-0.015	NA	NA	NA
chr1_1042691_1042748_+	AGRN	7b	poison	1	0	260	4	20	0.454	0.002	Brain, Skin	0.039	NA	0.01	NA	0.009	NA
chr11_94796966_94797020_+	AMOTL1	2b	poison	1	0	77	9	14	0.99	0.0	Blood Vessel, Bone Marrow, Breast, Esophagus, Lung, Muscle, Skin, Spleen, Stomach, Testis	0.081	NA	0.037	NA	0.126	AATF, CNOT7, HNRNPA0, HNRNPAB, ILF2, MATR3, PABPC1, PKM, PPIL4, RPS3A, RTF1, SBDS, SF3B4, SMN1, SRSF4, SRSF5, SRSF9, TBRG4, YTHDC2
chr11_94796966_94797027_+	AMOTL1	2c	poison	0	0	69	8	15	0.997	0.0	Esophagus, Muscle, Skin, Testis	0.05	NA	0.024	NA	0.064	CELF1, NOL12, RTF1
chr5_140410745_140410837_+	ANKHD1	1b	poison	0	0	458	6	8	0.994	0.0	Blood, Testis	0.053	NA	0.005	NA	-0.039	NA
chr5_78103297_78103415_-	AP3B1	20b	poison	0	0	808	6	19	0.856	0.0	Breast, Colon	0.001	NA	0.0	NA	0.025	NA
chr11_77590772_77591038_+	AQP11	1b	poison	0	0	88	5	24	0.222	NA	Testis	0.023	NA	0.0	NA	0.0	NA
chr10_31822243_31822365_-	ARHGAP12	11b	protein-coding	1	0	524	46	86	0.807	0.0	Brain	0.037	NA	0.001	NA	0.0	NA
chr10_24590777_24590931_-	ARHGAP21	24b	poison	0	0	259	26	33	0.555	0.0	Heart, Muscle	0.177	Muscle	-0.005	NA	0.0	NA
chr10_24590908_24590931_-	ARHGAP21	24c	protein-coding	0	0	553	62	114	0.549	0.0	Heart, Muscle, Prostate	0.224	Muscle	-0.008	NA	0.0	NA
chrX_11197769_11197922_-	ARHGAP6	2b	poison	0	0	184	8	11	0.903	NA	Adipose Tissue	0.004	NA	0.001	NA	0.011	NA
chr1_16210140_16210213_-	ARHGEF19	1b	protein-coding	1	0	171	5	8	0.535	NA	Skin	0.404	Colon, Nerve	-0.043	NA	NA	NA
chr1_26734108_26734273_+	ARID1A	4b	poison	1	0	111	5	10	0.937	0.05	Adipose Tissue, Bone Marrow, Brain, Heart, Ovary, Skin, Testis	0.03	NA	-0.04	NA	0.057	HNRNPC
chr1_150842243_150842307_-	ARNT	5b	poison	1	0	147	11	26	0.717	0.0	Brain, Muscle	0.031	NA	-0.001	NA	0.004	NA
chr11_75267437_75267558_-	ARRB1	15b	poison	0	0	405	6	8	0.558	0.0	Testis	0.011	NA	0.002	NA	0.013	NA
chr8_130180513_130180598_-	ASAP1	8b	poison	1	0	448	9	22	0.437	0.0	Heart, Muscle	0.064	NA	-0.001	NA	0.0	NA
chr11_63635847_63635993_-	ATL3	9b	poison	1	0	317	12	33	0.468	0.0	Adipose Tissue, Blood Vessel, Heart, Lung, Muscle, Nerve, Skin, Testis, Uterus	0.324	Muscle	0.002	NA	0.173	AATF, AQR, EIF3G, EIF4A3, FUBP1, FXR1, HNRNPA2B1, NFX1, NPM1, PABPN1, PCBP1, PPP1R8, SUGP2, SUPT6H, TRA2A, XRN1, ZRANB2
chr15_25722029_25722207_-	ATP10A	6b	poison	1	0	239	27	59	0.924	0.0	Brain, Esophagus	0.039	NA	-0.007	NA	NA	NA
chr4_47545403_47545511_+	ATP10D	9b	poison	1	1	181	9	17	0.942	NA	Adipose Tissue, Blood, Blood Vessel, Breast, Esophagus, Lung, Nerve, Ovary, Skin, Spleen, Testis, Thyroid, Uterus, Vagina	0.119	NA	-0.08	PAAD	NA	NA
chr3_193441790_193441898_-	ATP13A4	19b	poison	1	0	337	19	76	0.24	NA	Esophagus, Lung, Skin	0.11	NA	0.037	NA	NA	NA
chr8_103057549_103057642_+	ATP6V1C1	8b	poison	1	0	440	5	9	0.96	0.028	Brain, Nerve	0.038	NA	-0.068	SARC	0.013	NA
chr5_177602032_177602193_+	B4GALT7	1b	protein-coding	0	0	169	22	70	0.659	0.0	Blood Vessel, Muscle, Uterus	0.559	Muscle	-0.02	NA	0.0	NA
chr9_132586213_132586392_+	BARHL1	1b	poison	0	0	164	7	10	0.241	NA	Brain	0.003	NA	NA	NA	NA	NA
chr15_72725260_72725371_+	BBS4	8b	poison	0	0	227	7	13	0.745	0.0	Prostate	0.003	NA	0.0	NA	0.0	NA
chr11_13341634_13341677_+	BMAL1	3b	protein-coding	1	0	510	23	47	0.974	NA	Adipose Tissue, Blood Vessel, Breast, Colon, Esophagus, Lung, Muscle, Nerve, Salivary Gland, Skin	0.041	NA	-0.011	NA	NA	NA
chr17_67914424_67914565_+	BPTF	11b	poison	1	0	723	10	17	0.978	0.017	Blood Vessel, Brain, Muscle, Skin, Thyroid, Uterus	0.03	NA	0.008	NA	0.023	NA
chr9_134049676_134049757_-	BRD3	5b	poison	1	0	326	18	32	0.951	0.092	Adipose Tissue, Adrenal Gland, Bladder, Blood Vessel, Brain, Breast, Colon, Esophagus, Fallopian Tube, Heart, Liver, Lung, Muscle, Ovary, Pancreas, Prostate, Salivary Gland, Skin, Small Intestine, Spleen, Stomach, Testis, Thyroid, Uterus, Vagina	0.157	Muscle	-0.104	CESC, UCEC	0.074	EIF3A, EIF3D, LARP7, MARK2
chr1_177209597_177209710_+	BRINP2	1b	protein-coding	1	1	128	38	45	0.996	NA	Adipose Tissue, Adrenal Gland, Brain, Breast, Esophagus, Heart, Pituitary	1.0	Adipose Tissue, Adrenal Gland, Brain, Breast, Testis	-0.042	NA	NA	NA
chr6_36202661_36202684_+	BRPF3	2b	poison	1	0	354	16	23	0.974	0.0	Adipose Tissue, Cervix Uteri, Esophagus, Ovary, Skin, Vagina	0.08	NA	0.085	CESC	0.024	NA
chr21_39288768_39288827_-	BRWD1	8b	poison	1	0	333	7	11	0.983	NA	Adipose Tissue, Blood, Blood Vessel, Breast, Colon, Esophagus, Muscle, Nerve, Salivary Gland, Skin, Small Intestine, Testis	0.105	NA	-0.033	NA	0.138	AGO1, AKAP8, AKAP8L, AQR, ATP5C1, CELF1, DAZAP1, DDX19B, DKC1, EIF3G, GTF2F1, ILF2, KHDRBS1, KIF1C, NUFIP2, PTBP1, PUS1, RBM15, SAFB2, SRSF9, UTP18, WRN, XRCC5, ZC3H8
chr10_49692103_49692628_+	C10orf53	1b	poison	1	1	188	29	88	0.916	NA	Testis	0.193	Brain	NA	NA	NA	NA
chr10_49692405_49692628_+	C10orf53	1c	poison	0	0	242	11	169	0.779	NA	Testis	0.193	Brain	NA	NA	NA	NA
chr18_54375216_54375266_+	C18orf54	8b	protein-coding	1	0	76	10	19	0.806	NA	Testis	0.041	NA	0.001	NA	0.04	NA
chr12_22494639_22494682_-	C2CD5	10b	poison	0	0	493	6	14	0.427	0.0	Muscle	0.008	NA	0.0	NA	0.0	NA
chr9_138017139_138017201_+	CACNA1B	18b	protein-coding	1	0	703	25	57	0.943	NA	Brain	0.126	NA	NA	NA	NA	NA
chr9_138032682_138032770_+	CACNA1B	20b	poison	1	0	577	12	22	0.983	NA	Brain, Pituitary, Testis	0.098	NA	0.0	NA	NA	NA
chr9_135863788_135863847_-	CAMSAP1	4b	protein-coding	1	0	400	8	14	0.805	0.0	Brain	0.148	NA	0.0	NA	0.0	NA
chr20_56001290_56001368_-	CBLN4	1b	poison	1	0	117	9	22	0.516	NA	Adrenal Gland, Brain, Nerve, Ovary	0.032	NA	0.054	KIRP	NA	NA
chr12_110852447_110852653_+	CCDC63	1b	protein-coding	0	1	77	19	41	0.942	NA	Testis	0.196	Testis	NA	NA	NA	NA
chr2_117985385_117985406_-	CCDC93	7b	poison	0	0	167	7	20	0.82	0.0	Heart, Muscle	0.558	Muscle	-0.011	NA	0.0	NA
chr2_117985389_117985406_-	CCDC93	7c	protein-coding	1	1	153	19	35	0.702	0.0	Heart, Muscle	0.701	Muscle	-0.025	NA	0.0	NA
chr12_4279263_4279372_+	CCND2	3b	unknown	0	0	222	6	11	0.733	NA	Blood	0.049	NA	NA	NA	NA	NA
chr15_55373472_55373651_-	CCPG1	5b	poison	0	0	172	13	60	0.233	0.0	Blood Vessel, Muscle	0.045	NA	0.0	NA	0.0	NA
chr6_44432353_44432555_+	CDC5L	14b	poison	1	0	319	13	37	0.943	0.0	Adipose Tissue, Blood, Blood Vessel, Brain, Breast, Colon, Esophagus, Kidney, Liver, Lung, Nerve, Ovary, Prostate, Skin, Testis, Thyroid, Vagina	0.035	NA	-0.007	NA	0.052	XRN1
chr1_151704130_151704191_-	CELF3	12b	poison	1	0	698	40	344	0.344	NA	Colon, Pancreas, Pituitary	0.171	Colon	0.035	NA	NA	NA
chr15_72306659_72306716_-	CELF6	2b	poison	0	0	426	6	13	0.898	NA	Brain	0.056	NA	-0.009	NA	NA	NA
chr3_48650268_48650289_-	CELSR3	16b	poison	0	0	573	5	12	0.961	0.0	Brain	0.918	Adrenal Gland, Brain, Pituitary	-0.065	STAD	0.0	NA
chr3_48650275_48650289_-	CELSR3	16c	protein-coding	1	0	573	114	170	0.914	0.0	Adrenal Gland, Brain, Pituitary, Skin	0.947	Adrenal Gland, Brain, Pituitary	-0.095	STAD	0.0	NA
chr9_71700061_71700191_-	CEMIP2	19b	poison	0	0	449	5	16	0.248	0.0	Brain	0.01	NA	-0.002	NA	0.007	NA
chr9_71700092_71700191_-	CEMIP2	19c	poison	1	0	506	6	48	0.244	0.0	Brain, Nerve	0.008	NA	-0.001	NA	0.004	NA
chr9_71705003_71705116_-	CEMIP2	17b	poison	0	0	117	7	33	0.27	0.0	Adipose Tissue, Blood, Blood Vessel, Brain, Lung, Skin, Small Intestine	0.014	NA	-0.005	NA	0.038	NA
chr5_75415955_75416072_-	CERT1	7b	poison	0	0	62	6	13	0.97	0.0	Testis	0.029	NA	0.0	NA	0.003	NA
chr4_109751292_109751350_-	CFI	8b	poison	1	0	98	10	15	0.903	NA	Adipose Tissue, Nerve, Skin, Thyroid	0.009	NA	0.002	NA	0.004	NA
chr20_41486236_41486339_-	CHD6	14b	poison	1	0	602	8	16	0.568	0.0	Bone Marrow	0.03	NA	0.027	NA	0.14	AGGF1, BOP1, CEBPZ, CPEB4, CPSF6, DAZAP1, DROSHA, EEF2, EIF2S1, EIF3D, FTO, GPKOW, HNRNPC, HNRNPD, HNRNPK, LSM11, MAK16, MBNL1, PHF6, RBM17, SF3B1, SUB1, XRN1
chr11_68090979_68091089_-	CHKA	2b	poison	1	0	414	6	19	0.614	0.036	Heart, Muscle	0.35	Muscle	-0.024	NA	0.013	NA
chr1_153639368_153639451_+	CHTOP	3b	protein-coding	0	0	676	27	88	0.527	0.0	Blood Vessel, Heart, Muscle	0.093	NA	-0.007	NA	0.002	NA
chr19_16167382_16167459_-	CIB3	4b	poison	0	0	202	5	8	0.968	NA	Testis	0.197	Testis	NA	NA	NA	NA
chr6_154410717_154410840_-	CNKSR3	11b	poison	0	0	182	12	41	0.512	0.0	Adipose Tissue, Blood Vessel, Breast, Cervix Uteri, Colon, Heart, Lung, Nerve, Ovary, Skin, Uterus, Vagina	0.159	Breast	-0.009	NA	0.059	EXOSC9
chr16_58569984_58570175_-	CNOT1	16b	poison	0	0	363	8	21	0.928	0.0	Brain, Muscle	0.004	NA	-0.0	NA	0.0	NA
chr3_3051280_3051494_+	CNTN4	23b	poison	0	0	156	10	11	0.883	NA	Testis	0.031	NA	0.0	NA	NA	NA
chr9_99043594_99043619_+	COL15A1	24b	poison	1	0	348	12	28	0.406	NA	Brain, Testis	0.129	NA	-0.003	NA	0.0	NA
chr3_130660170_130660279_+	COL6A6	34b	poison	1	0	146	45	52	0.972	NA	Blood Vessel, Breast, Heart, Lung, Pituitary, Skin, Testis	0.284	Testis	-0.009	NA	NA	NA
chr1_176144005_176144100_-	COP1	6b	poison	1	0	639	9	14	0.99	0.0	Adipose Tissue, Blood, Blood Vessel, Bone Marrow, Brain, Heart, Lung, Nerve, Pituitary, Skin, Stomach, Testis, Thyroid	0.026	NA	0.014	NA	0.095	EIF4A3, HNRNPC, HNRNPLL, RBFOX2, SRSF3
chr8_86542046_86542074_+	CPNE3	8b	poison	1	0	540	9	15	0.918	0.0	Brain	0.026	NA	0.0	NA	0.0	NA
chr2_210651163_210651333_+	CPS1	28b	poison	1	0	77	5	24	0.756	0.0	Testis	0.078	NA	0.0	NA	0.0	NA
chr11_61405118_61405138_-	CPSF7	9b	protein-coding	0	0	120	52	180	0.162	0.0	Blood Vessel, Esophagus	0.054	NA	-0.042	NA	0.0	NA
chr9_108964585_108964672_-	CTNNAL1	11b	poison	1	0	581	5	41	0.979	0.0	Brain	0.066	NA	0.023	NA	0.001	NA
chr9_108983417_108983459_-	CTNNAL1	5b	poison	1	0	591	8	12	0.979	0.0	Brain	0.029	NA	0.004	NA	0.002	NA
chr11_108061040_108061172_+	CUL5	7b	poison	1	0	660	6	11	0.973	0.0	Adipose Tissue, Blood, Blood Vessel, Breast, Colon, Esophagus, Lung, Nerve, Ovary, Prostate, Salivary Gland, Skin, Testis, Thyroid, Uterus, Vagina	0.045	NA	-0.033	NA	0.103	AGGF1, CPSF6, DROSHA, EIF4G1, EWSR1, GLRX3, GRWD1, HNRNPA1, HNRNPA2B1, MARK2, NKRF, PARN, PPIL4, PPP1R8, RBM27, RPL23A, RPLP0, SERBP1, SF1, SF3A3, SF3B1, SFPQ, STIP1, SUGP2, UTP18, WDR43, XRN1, YTHDC2
chr2_72136163_72137354_-	CYP26B1	2b	poison	0	0	114	10	37	0.626	0.0	Skin	0.007	NA	0.001	NA	NA	NA
chr19_15509590_15509793_+	CYP4F22	1b	protein-coding	1	1	109	13	25	0.962	NA	Adipose Tissue, Esophagus, Salivary Gland, Skin, Vagina	0.064	NA	0.053	LIHC	NA	NA
chr14_69103318_69103378_-	DCAF5	5b	poison	1	0	155	16	27	0.972	0.0	Testis	0.022	NA	-0.001	NA	0.028	NA
chr11_33028366_33028480_+	DEPDC7	3b	poison	1	0	404	9	24	0.236	0.086	Muscle, Skin, Testis	0.088	NA	0.006	NA	0.05	NA
chr22_20085037_20085272_+	DGCR8	1b	protein-coding	0	0	252	5	13	0.774	0.0	Muscle	0.074	NA	0.007	NA	0.066	AQR, ZC3H8
chr17_59566109_59566328_+	DHX40	1b	poison	1	0	480	5	9	0.845	-0.003	Brain, Muscle	0.042	NA	0.007	NA	0.462	FASTKD1, HNRNPA2B1, HNRNPD, PUS1, RBM47, U2AF1, U2AF2
chrX_96936374_96936500_+	DIAPH2	10b	poison	1	0	416	6	10	0.993	0.0	Esophagus, Muscle	0.032	NA	-0.002	NA	NA	NA
chr2_232006245_232006399_+	DIS3L2	1b	protein-coding	0	0	102	6	11	0.963	0.0	Testis	0.051	NA	0.001	NA	0.016	NA
chr11_73962250_73962315_+	DNAJB13	3b	poison	0	0	240	8	19	0.327	NA	Testis	0.024	NA	0.001	NA	NA	NA
chr13_98867064_98867105_-	DOCK9	30b	protein-coding	1	0	455	29	44	0.941	0.0	Brain, Muscle, Nerve	0.12	NA	0.001	NA	0.0	NA
chr17_2035831_2035864_+	DPH1	3b	poison	1	0	200	4	19	0.543	0.0	Skin, Spleen	0.01	NA	0.008	NA	0.014	NA
chr1_93349919_93350001_+	DR1	1b	poison	1	0	88	10	15	0.977	0.0	Adipose Tissue, Blood, Blood Vessel, Esophagus, Liver, Lung, Skin, Stomach	0.019	NA	-0.017	NA	0.072	SNRNP70, U2AF2
chr18_67516070_67516201_-	DSEL	1b	protein-coding	0	0	115	8	33	0.742	NA	Skin	0.034	NA	0.021	NA	NA	NA
chr19_39832972_39833025_-	DYRK1B	1b	unknown	0	0	67	11	60	0.574	NA	Testis	0.198	Muscle, Salivary Gland, Testis	-0.58	BRCA, HNSC	NA	NA
chr1_155064442_155064560_+	EFNA4	1b	poison	1	0	175	10	22	0.684	0.001	Adipose Tissue, Adrenal Gland, Brain, Esophagus, Heart, Skin, Small Intestine, Uterus	0.316	Brain, Muscle	0.027	NA	0.063	FUBP3, HNRNPA1, PRPF6, PTBP1
chr2_88612285_88612336_-	EIF2AK3	2b	poison	1	0	427	40	55	0.976	0.0	Heart, Muscle	0.37	Muscle	-0.007	NA	0.0	NA
chr8_116764119_116764182_-	EIF3H	1b'	unknown	0	0	133	6	13	0.912	NA	Testis	0.215	Testis	NA	NA	NA	NA
chr1_20965672_20965744_-	EIF4G3	12b	poison	0	0	58	9	19	0.801	0.0	Testis	0.063	NA	0.001	NA	0.103	CNOT7, DDX52, EEF2, EFTUD2, EIF3D, FAM120A, FTO, GEMIN5, GPKOW, PABPN1, RPS19, SERBP1, SF3A3, YTHDC2
chr1_50171785_50171892_+	ELAVL4	2b	poison	0	0	63	6	19	0.952	NA	Testis	0.023	NA	0.0	NA	NA	NA
chr20_46382206_46382241_-	ELMO2	10b	protein-coding	1	1	664	27	62	0.456	0.0	Brain, Pituitary, Testis	0.056	NA	-0.001	NA	0.0	NA
chr11_62610636_62610768_-	EML3	4b	poison	1	0	154	39	88	0.418	0.001	Adipose Tissue, Adrenal Gland, Blood, Blood Vessel, Brain, Breast, Colon, Esophagus, Heart, Kidney, Liver, Lung, Muscle, Pituitary, Prostate, Salivary Gland, Skin, Small Intestine, Spleen, Stomach, Thyroid, Uterus, Vagina	0.089	NA	0.034	NA	0.323	ABT1, AGO1, AQR, ATP5C1, AUH, CCAR1, CEBPZ, CELF1, CKAP4, DDX24, DDX3X, DDX47, DDX6, EIF4A3, FTO, FUS, FXR1, G3BP1, G3BP2, GEMIN5, GLRX3, GNB2L1, GPKOW, HDGF, HNRNPA1, HNRNPC, HNRNPK, HNRNPU, HNRNPUL1, HSPD1, IGF2BP1, ILF3, MAGOH, METAP2, NCBP2, NUFIP2, PA2G4, PCBP1, PPIG, PPIL4, PPP1R8, PRPF6, PRPF8, PUF60, RAVER1, RBFOX2, RBM15, RBM17, RBM22, RBM25, RBM27, RBM34, RBM39, RCC2, RPL23A, RPLP0, RPS…
chr8_23441393_23441487_-	ENTPD4	8b	unknown	1	0	394	24	62	0.398	NA	Adipose Tissue, Adrenal Gland, Blood, Blood Vessel, Bone Marrow, Breast, Colon, Esophagus, Heart, Liver, Lung, Muscle, Nerve, Ovary, Pancreas, Pituitary, Prostate, Salivary Gland, Skin, Small Intestine, Spleen, Stomach, Testis, Thyroid, Uterus, Vagina	0.493	Adipose Tissue, Adrenal Gland, Bladder, Blood Vessel, Breast, Cervix Uteri, Colon, Esophagus, Fallopian Tube, Kidney, Liver, Lung, Muscle, Nerve, Pancreas, Pituitary, Prostate, Salivary Gland, Skin, Small Intestine, Spleen, Stomach, Thyroid, Uterus, Vagina	-0.065	BRCA	0.274	AATF, ABT1, AGO1, AKAP1, ATP5C1, AUH, BCCIP, CCDC124, CELF1, CIRBP, CNOT7, CSTF2T, DDX21, DDX24, DDX27, DDX28, DDX3X, DDX47, DDX55, DDX6, DKC1, EIF2S1, EIF4B, EWSR1, EXOSC9, FASTKD2, FUBP1, FUS, FXR1, G3BP1, GRSF1, GTF2F1, HNRNPA0, HNRNPA2B1, HNRNPK, HNRNPUL1, IGF2BP1, IGF2BP3, KHSRP, KIF1C, LARP4, MAGOH, MATR3, MBNL1, MSI2, NCBP2, NELFE, NOL12, NPM1, NUP35, PABPC1, PABPC4, PCBP1, PCBP2, PKM, PNP…
chr18_5407437_5407502_-	EPB41L3	15b	protein-coding	1	0	713	19	43	0.728	NA	Brain, Esophagus, Heart, Muscle	0.274	Muscle	0.167	PCPG	NA	NA
chr1_51442817_51442899_-	EPS15	11b	poison	1	0	688	7	21	0.951	0.0	Brain	0.006	NA	0.0	NA	0.0	NA
chr17_43542971_43543046_-	ETV4	4b	poison	0	0	541	5	23	0.915	0.0	Muscle, Pituitary	0.283	Muscle, Pituitary	0.063	PRAD	0.02	NA
chr3_186060243_186060374_-	ETV5	9b	poison	1	0	120	16	25	0.525	0.0	Adrenal Gland, Lung	0.007	NA	-0.006	NA	0.029	NA
chr4_55866872_55866892_+	EXOC1	4b	protein-coding	1	0	676	125	175	0.997	0.0	Adrenal Gland, Brain, Colon, Heart, Muscle, Skin, Vagina	0.373	Brain	0.02	NA	0.0	NA
chr10_92987613_92987642_+	EXOC6	18b	protein-coding	1	0	640	6	10	0.959	0.0	Brain	0.019	NA	-0.002	NA	0.0	NA
chr6_118988079_118988120_-	FAM184A	9b	protein-coding	0	0	695	4	8	0.932	NA	Esophagus, Heart	0.146	NA	0.0	NA	0.0	NA
chr11_13714145_13714238_+	FAR1	8b	poison	1	0	534	11	30	0.651	0.0	Testis	0.116	NA	0.0	NA	0.011	NA
chr4_186595141_186595191_-	FAT1	26b	unknown	1	0	672	11	17	0.615	NA	Brain	1.0	Blood Vessel, Esophagus, Skin	NA	NA	NA	NA
chr5_148411080_148411238_+	FBXO38	9b	poison	1	0	566	24	44	0.713	0.143	Adipose Tissue, Adrenal Gland, Bladder, Blood, Blood Vessel, Brain, Breast, Cervix Uteri, Colon, Esophagus, Heart, Lung, Muscle, Nerve, Ovary, Pituitary, Prostate, Salivary Gland, Skin, Small Intestine, Stomach, Thyroid, Uterus, Vagina	0.063	NA	0.032	NA	0.208	ABCF1, ACO1, ADAR, BOP1, CALR, CELF1, CKAP4, CPSF6, DDX1, DNAJC21, EEF2, EIF4A3, ESF1, FTO, FUS, GEMIN5, HNRNPF, HNRNPK, HNRNPL, ILF2, KHDRBS1, KRR1, METAP2, MTPAP, NIP7, NUP35, SBDS, SF3B4, STAU1, TRA2A, TUFM, UCHL5, UPF1, WDR3, XRN1, ZNF622
chr1_161511766_161511822_+	FCGR2A	5b	protein-coding	0	0	304	271	279	0.752	NA	Blood, Lung	0.003	NA	-0.008	NA	0.003	NA
chr6_35646730_35646850_-	FKBP5	1b	protein-coding	1	0	258	8	25	0.797	0.0	Blood, Blood Vessel, Brain, Breast, Esophagus, Lung, Pancreas, Prostate, Testis	0.02	NA	-0.016	NA	0.054	SRSF7
chr12_49658251_49658335_-	FMNL3	6b	poison	1	1	451	30	56	0.811	NA	Brain, Muscle, Nerve, Testis	0.364	Brain, Muscle, Nerve	-0.004	NA	0.0	NA
chr1_93522888_93523091_+	FNBP1L	3b	poison	0	0	677	11	21	0.812	0.0	Brain, Ovary, Testis	0.275	Testis	-0.007	NA	0.054	U2AF1
chr1_93522946_93523091_+	FNBP1L	3c	poison	1	0	665	5	9	0.662	0.0	Testis	0.14	NA	0.005	NA	0.044	NA
chr9_14750412_14750510_-	FREM1	29b	protein-coding	0	0	656	5	9	0.271	NA	Brain	0.097	NA	0.329	BLCA, ESCA, KICH, KIRC, READ	0.092	HNRNPD, PABPC1, RAVER1, U2AF1
chr3_180975048_180975147_+	FXR1	15b	unknown	0	0	218	6	23	0.329	NA	Testis	0.224	Bone Marrow, Testis	0.006	NA	NA	NA
chrX_151960115_151960172_-	GABRE	5b	poison	1	0	127	8	37	0.397	NA	Adipose Tissue, Breast	0.118	NA	0.022	NA	NA	NA
chr9_98836541_98836641_+	GALNT12	5b	poison	1	0	466	61	176	0.433	0.0	Brain	0.961	Brain	0.0	NA	0.0	NA
chr12_4726987_4727097_+	GALNT8	2b	poison	0	0	52	8	17	0.91	NA	Testis	0.141	NA	0.001	NA	NA	NA
chr17_10034111_10034237_-	GAS7	1b	unknown	1	0	89	29	42	0.963	NA	Adipose Tissue, Blood, Blood Vessel, Brain, Breast, Colon, Esophagus, Heart, Lung, Nerve, Prostate, Stomach, Vagina	0.058	NA	-0.061	LUSC	NA	NA
chr17_36567385_36567568_+	GGNBP2	5b	poison	0	0	643	21	52	0.723	0.0	Testis	0.061	NA	-0.0	NA	0.005	NA
chr17_36567407_36567568_+	GGNBP2	5c	poison	1	0	704	16	44	0.546	0.0	Testis	0.056	NA	0.0	NA	0.005	NA
chr1_109584622_109584713_+	GNAI3	5b	poison	1	0	634	55	71	0.931	0.014	Brain, Skin, Testis	0.1	NA	-0.009	NA	0.003	NA
chr3_37307515_37307558_+	GOLGA4	10b	poison	0	0	682	5	10	0.925	0.0	Brain	0.01	NA	0.001	NA	0.0	NA
chr3_37354422_37354480_+	GOLGA4	21b	poison	0	0	639	62	122	0.873	0.0	Brain	0.01	NA	0.0	NA	0.0	NA
chr1_217613713_217613807_-	GPATCH2	3b	poison	0	0	168	5	10	0.897	0.0	Testis	0.002	NA	0.0	NA	0.0	NA
chr14_67092449_67092604_+	GPHN	12b	poison	0	0	623	58	61	0.99	0.0	Brain	0.05	NA	0.0	NA	0.0	NA
chr6_96836265_96836377_-	GPR63	1b	protein-coding	0	0	69	7	30	0.854	NA	Testis	0.268	Testis	0.011	NA	NA	NA
chr12_66463839_66463873_-	GRIP1	8b	poison	1	0	435	4	9	0.764	NA	Skin	0.03	NA	0.008	NA	NA	NA
chr3_51716780_51716911_+	GRM2	4b	poison	0	0	152	9	8	0.907	NA	Blood Vessel, Heart, Muscle	0.255	Blood Vessel, Colon	NA	NA	NA	NA
chr8_30613326_30613482_-	GTF2E2	4b	poison	0	0	169	8	18	0.907	0.0	Brain, Muscle	0.008	NA	0.001	NA	0.007	NA
chr7_74715123_74715166_+	GTF2I	10b	poison	1	0	614	67	103	0.735	0.0	Adipose Tissue, Adrenal Gland, Blood, Blood Vessel, Brain, Breast, Colon, Esophagus, Lung, Muscle, Nerve, Pituitary, Skin, Small Intestine, Stomach, Thyroid	0.145	NA	0.007	NA	0.333	ABT1, GTF2F1, LARP7, LIN28B, LSM11, METAP2, MSI2, PA2G4, PTBP1, RAVER1, SSRP1, TROVE2, WDR3, XRCC5, XRCC6, XRN1
chr3_123519277_123519329_-	HACD2	4b	poison	1	0	445	12	37	0.969	0.0	Heart, Muscle	0.58	Muscle	-0.001	NA	0.0	NA
chr4_83423358_83423448_-	HELQ	14c	poison	0	0	74	5	12	0.962	NA	Breast, Colon, Nerve, Skin, Testis	0.125	NA	0.03	NA	-0.113	CELF1, EIF4G2, NOL12, PUF60, PUM1, PUM2, UBE2L3
chr4_83423358_83423555_-	HELQ	14d	poison	0	1	129	14	21	0.931	NA	Adipose Tissue, Blood, Blood Vessel, Brain, Breast, Cervix Uteri, Esophagus, Heart, Lung, Muscle, Nerve, Ovary, Pituitary, Prostate, Salivary Gland, Skin, Spleen, Stomach, Testis, Thyroid, Vagina	0.166	Testis	0.03	NA	-0.113	CELF1, EIF4G2, NOL12, PUF60, PUM1, PUM2, UBE2L3
chr4_83423358_83423431_-	HELQ	14b	poison	0	0	69	6	18	0.942	NA	Adipose Tissue, Blood Vessel, Breast, Cervix Uteri, Esophagus, Nerve, Pancreas, Skin, Small Intestine, Spleen, Testis, Thyroid, Uterus	0.126	NA	0.034	NA	-0.113	CELF1, EIF4G2, NOL12, PUF60, PUM1, PUM2, UBE2L3
chr6_125750260_125750707_+	HEY2	1b	poison	0	0	171	8	111	0.519	NA	Blood Vessel	0.084	NA	0.009	NA	NA	NA
chr22_19405463_19405531_-	HIRA	5b	poison	0	1	300	91	166	0.929	0.203	Adipose Tissue, Adrenal Gland, Bladder, Blood, Blood Vessel, Bone Marrow, Brain, Breast, Colon, Esophagus, Fallopian Tube, Heart, Kidney, Liver, Lung, Muscle, Nerve, Ovary, Pancreas, Pituitary, Prostate, Salivary Gland, Skin, Small Intestine, Spleen, Stomach, Testis, Thyroid, Uterus, Vagina	0.248	Bone Marrow, Breast, Nerve, Testis, Thyroid	0.071	BRCA, CESC, PCPG, THYM	0.304	AARS, AATF, ABCF1, AGGF1, AGO1, AKAP8, AKAP8L, AQR, BCLAF1, BOP1, BUD13, CCDC124, CELF1, CPSF6, CSTF2T, DAZAP1, DDX21, DDX47, DDX52, DDX6, DKC1, DNAJC2, DNAJC21, EIF2S1, EIF3G, ESF1, ETF1, EWSR1, EXOSC9, FAM120A, FASTKD1, FASTKD2, FIP1L1, FKBP4, FMR1, FUBP3, FUS, FXR1, G3BP2, GLRX3, GTF2F1, HDGF, HLTF, HNRNPA0, HNRNPA2B1, HNRNPAB, HNRNPD, HNRNPL, HNRNPU, HNRNPUL1, IGF2BP1, IGF2BP2, ILF2, ILF3, KH…
chr22_19408274_19408407_-	HIRA	3b	poison	1	0	703	9	40	0.801	-0.019	Adipose Tissue, Blood Vessel, Bone Marrow, Brain, Breast, Esophagus, Liver, Lung, Muscle, Nerve, Pancreas, Skin, Stomach, Testis, Thyroid	0.289	Blood, Bone Marrow, Lung, Thyroid	0.063	BLCA, CESC, CHOL, LIHC	0.262	AARS, AGGF1, AKAP8, AKAP8L, APOBEC3C, BCLAF1, CCAR1, CCDC124, DDX21, DDX47, DDX59, DDX6, DKC1, DROSHA, EIF2S1, EIF3A, EIF3G, EIF4A3, EIF4G2, FUBP3, FUS, FXR1, G3BP1, G3BP2, HNRNPA2B1, HNRNPC, HNRNPD, HNRNPL, HNRNPLL, HNRNPUL1, IGF2BP2, KIF1C, MAGOH, MAK16, MATR3, MBNL1, MTPAP, NAA15, NELFE, NIP7, NPM1, NSUN2, PABPN1, PKM, PPIG, PPP1R8, PSIP1, PTBP1, PUF60, RAVER1, RBM15, RBM22, RBM25, RBM39, RBM4…
chr6_142901664_142901737_-	HIVEP2	1b	unknown	1	1	235	6	22	0.941	NA	Adipose Tissue, Blood Vessel, Esophagus, Lung, Muscle, Ovary, Salivary Gland, Skin, Stomach	1.0	Adipose Tissue, Blood, Blood Vessel, Brain, Muscle, Skin	0.0	NA	NA	NA
chr17_55313652_55313978_+	HLF	2b	poison	0	0	176	8	13	0.87	NA	Heart, Ovary, Skin, Uterus, Vagina	0.016	NA	0.002	NA	0.027	NA
chr17_48613880_48613936_-	HOXB8	1b	poison	1	0	630	7	31	0.47	NA	Kidney, Stomach	0.106	NA	-0.143	BLCA, KICH, KIRC, STAD	NA	NA
chr12_54054478_54054526_+	HOXC4	1b	protein-coding	1	0	734	70	115	0.531	0.0	Adipose Tissue, Adrenal Gland, Blood, Blood Vessel, Brain, Breast, Colon, Esophagus, Fallopian Tube, Kidney, Muscle, Nerve, Ovary, Prostate, Skin, Small Intestine, Spleen, Stomach, Testis, Thyroid, Uterus, Vagina	0.565	Adipose Tissue, Blood Vessel, Breast, Fallopian Tube, Kidney, Muscle, Nerve, Prostate, Skin, Small Intestine, Uterus, Vagina	-0.111	BRCA, KIRP, PRAD, STAD, UCEC	NA	NA
chrX_134485467_134485507_+	HPRT1	3b	poison	1	0	546	7	15	0.989	0.0	Brain	0.002	NA	-0.0	NA	0.0	NA
chr5_5453116_5453212_+	ICE1	10b	poison	1	0	489	10	20	0.985	0.0	Bone Marrow, Nerve, Skin, Testis	0.267	Testis	-0.024	NA	0.218	AGO1, AKAP8L, APOBEC3C, ATP5C1, AUH, BUD13, CSTF2, DDX19B, DDX55, DKC1, EIF4A3, FASTKD2, FTO, FUBP3, G3BP1, GPKOW, GRSF1, HNRNPA0, HNRNPA1, HNRNPA2B1, HNRNPAB, HNRNPC, HNRNPL, HNRNPU, HNRNPUL1, ILF2, KIF1C, KRR1, LARP4, MAGOH, MTPAP, NAA15, NUFIP2, PCBP1, PKM, RBM17, SAFB2, SART3, SF3B1, SLBP, SRPK2, SRSF5, SRSF7, SRSF9, STIP1, SUCLG1, SUGP2, SUPT6H, SUPV3L1, TIA1, TROVE2, U2AF1, U2AF2, UPF2, UTP…
chr2_203946809_203947138_+	ICOS	1b	poison	0	0	125	6	11	0.885	NA	Blood	0.067	NA	0.007	NA	NA	NA
chr11_133918257_133918302_-	IGSF9B	18b	poison	1	1	721	40	94	0.762	NA	Adipose Tissue, Bladder, Blood Vessel, Brain, Colon, Esophagus, Heart, Lung, Muscle, Nerve, Ovary, Pituitary, Prostate, Salivary Gland, Skin, Small Intestine, Stomach, Testis, Thyroid, Uterus, Vagina	0.953	Adipose Tissue, Bladder, Blood, Blood Vessel, Brain, Breast, Colon, Esophagus, Fallopian Tube, Heart, Lung, Muscle, Nerve, Ovary, Pituitary, Prostate, Skin, Small Intestine, Stomach, Testis, Thyroid, Uterus, Vagina	-0.338	BLCA, BRCA, PRAD	NA	NA
chr1_166923076_166923192_-	ILDR2	7b	poison	1	0	130	11	23	0.612	NA	Testis	0.23	Testis	0.001	NA	NA	NA
chr18_24448903_24448925_+	IMPACT	9b	poison	0	1	162	10	13	0.899	0.0	Brain	0.005	NA	0.004	NA	0.0	NA
chr2_120348737_120348846_+	INHBB	1b	protein-coding	0	0	475	6	25	0.187	0.0	Adipose Tissue	0.008	NA	-0.007	NA	NA	NA
chr9_100241452_100241556_+	INVS	6b	poison	0	0	203	21	25	0.974	0.0	Brain, Esophagus, Heart, Muscle, Nerve, Testis	0.422	Brain, Heart, Muscle	-0.008	NA	0.2	MATR3, PTBP1
chr9_100251968_100252093_+	INVS	8c	poison	0	0	90	18	49	0.878	0.0	Adipose Tissue, Blood, Blood Vessel, Bone Marrow, Breast, Colon, Lung, Ovary, Prostate, Skin, Testis, Thyroid, Uterus	0.439	Testis	0.005	NA	0.414	AARS, ABCF1, ADAR, AKAP1, APOBEC3C, AQR, ASCC1, BCLAF1, BUD13, CELF1, CIRBP, DAZAP1, DDX1, DDX19B, DDX21, DDX47, DDX6, DNAJC21, EIF2S1, EIF3G, EIF4A3, EIF4G1, ESF1, EXOSC9, FIP1L1, FMR1, FUBP1, FUBP3, FXR1, G3BP1, GRSF1, GRWD1, GTF2F1, HNRNPA1, HNRNPC, HNRNPK, HNRNPL, HNRNPU, IGF2BP2, LARP4, LIN28B, NCBP2, NKRF, NPM1, NUP35, PCBP1, PCBP2, PKM, PNPT1, PPIL4, PRPF6, PUF60, PUS1, QKI, RAVER1, RBM25,…
chr9_100251968_100252073_+	INVS	8b	poison	1	0	105	6	13	0.805	0.0	Testis	0.288	Testis	0.003	NA	0.288	AGO1, APOBEC3C, BCLAF1, BUD13, DAZAP1, DDX19B, DDX21, DDX47, EIF2S1, EIF3G, ESF1, FASTKD2, FMR1, FUBP1, G3BP2, GTF2F1, HNRNPA1, ILF2, LARP4, MTPAP, NKRF, NPM1, NUFIP2, PABPC4, PRPF6, PUF60, QKI, RAVER1, RBM25, RBM39, RPS10, RTF1, SF3B4, SLTM, SRSF9, STAU1, SUB1, TAF15, TRA2A, TROVE2, UPF1, UPF2, XRN1, ZRANB2
chr3_124772416_124772489_-	ITGB5	11b	poison	1	0	144	32	64	0.569	0.029	Breast, Heart, Liver, Skin, Vagina	0.026	NA	-0.006	NA	0.041	NA
chr10_63169616_63169865_-	JMJD1C	24b	poison	0	0	178	22	103	0.137	0.0	Brain	0.014	NA	0.002	NA	0.009	NA
chr12_121517000_121517031_-	KDM2B	9b	unknown	1	0	205	7	21	0.743	NA	Liver, Testis	0.56	Liver, Testis	0.152	KICH, LIHC	NA	NA
chr2_86463509_86463656_+	KDM3A	8b	poison	0	0	293	9	26	0.643	0.0	Blood Vessel, Colon, Esophagus, Heart, Prostate, Thyroid, Vagina	0.019	NA	-0.004	NA	0.016	NA
chr17_5019849_5019871_+	KIF1C	18b	poison	1	1	208	121	148	0.893	0.0	Brain, Pituitary, Skin	0.048	NA	0.098	PCPG	0.008	NA
chr20_21216214_21216370_+	KIZ	9b	poison	0	0	324	19	26	0.972	0.0	Muscle	0.037	NA	0.0	NA	0.0	NA
chr14_103669689_103669726_+	KLC1	6b	poison	0	0	139	30	49	0.794	0.0	Colon, Kidney, Liver, Pancreas, Small Intestine, Thyroid	0.095	NA	-0.102	THCA	0.0	NA
chr5_137653724_137653793_-	KLHL3	8b	poison	0	0	311	10	18	0.729	NA	Brain	0.05	NA	-0.007	NA	NA	NA
chr3_122475858_122475921_-	KPNA1	2b	poison	1	0	343	24	37	0.984	0.035	Adipose Tissue, Blood Vessel, Breast, Heart, Lung, Muscle, Nerve, Pituitary, Salivary Gland, Skin, Small Intestine, Stomach, Thyroid	0.014	NA	0.001	NA	0.026	NA
chr2_88029367_88029600_-	KRCC1	3b	protein-coding	1	0	210	6	25	0.359	0.039	Adipose Tissue, Testis	0.056	NA	0.005	NA	0.024	NA
chr6_129266862_129266915_+	LAMA2	15b	protein-coding	1	0	554	19	31	0.976	NA	Heart, Muscle	0.018	NA	-0.005	NA	NA	NA
chr18_23821907_23822041_+	LAMA3	19b	poison	1	0	239	22	45	0.886	NA	Adipose Tissue, Blood Vessel, Breast, Cervix Uteri, Esophagus, Lung, Nerve, Prostate, Skin, Uterus, Vagina	0.354	Cervix Uteri, Muscle, Nerve, Prostate, Uterus	-0.049	NA	NA	NA
chr4_128092777_128093031_+	LARP1B	7b	poison	1	0	562	26	32	0.994	0.07	Adipose Tissue, Adrenal Gland, Blood, Blood Vessel, Bone Marrow, Brain, Breast, Cervix Uteri, Colon, Esophagus, Heart, Kidney, Liver, Lung, Muscle, Nerve, Ovary, Pancreas, Pituitary, Prostate, Salivary Gland, Skin, Small Intestine, Stomach, Testis, Thyroid, Uterus, Vagina	0.185	Cervix Uteri, Ovary, Uterus	-0.064	CESC	0.353	AARS, ACO1, AGGF1, AGO1, AKAP8L, AQR, BUD13, CCAR1, CKAP4, CPEB4, CPSF6, DDX19B, DDX55, DDX6, EIF3G, EIF4A3, FXR1, GRWD1, HDGF, HNRNPA1, HNRNPA2B1, HNRNPC, HNRNPF, HNRNPUL1, KHDRBS1, KIF1C, LARP4, LARP7, LSM11, MAK16, NAA15, NFX1, NPM1, PABPC1, PABPN1, PKM, PPP1R8, PTBP1, PUS1, RBFOX2, RBM15, RBM47, RCC2, RPS19, SF3B4, SNRNP200, SRSF7, STAU1, SUGP2, SUPT6H, TARDBP, TRIP6, UTP18, WDR43, XRN1, YTHD…
chrX_65531844_65531913_-	LAS1L	3b	poison	1	0	262	6	8	0.899	0.0	Nerve	0.003	NA	0.0	NA	0.006	NA
chr12_71558684_71558815_+	LGR5	6b	poison	0	0	282	9	19	0.983	NA	Muscle	0.02	NA	0.007	NA	0.017	NA
chr1_180273510_180273572_-	LHX4	5b	unknown	1	0	100	61	176	0.251	NA	Blood	0.195	Blood	-0.017	NA	-0.036	NA
chr4_41604227_41604273_+	LIMCH1	3b	protein-coding	1	0	94	6	13	0.92	0.03	Lung, Salivary Gland, Thyroid	0.013	NA	0.029	NA	NA	NA
chr22_31266532_31266550_+	LIMK2	8b	poison	1	0	539	14	28	0.413	0.0	Bladder, Blood Vessel, Brain, Colon, Esophagus, Heart, Muscle, Skin, Small Intestine, Stomach, Uterus	0.032	NA	0.011	NA	0.0	NA
chr15_73944310_73945440_+	LOXL1	2b	poison	0	0	89	5	30	0.385	NA	Testis	0.16	Testis	0.002	NA	NA	NA
chr12_7013335_7013416_-	LPCAT3	1b	poison	1	0	144	12	16	0.978	0.0	Heart, Muscle	0.03	NA	-0.002	NA	0.003	NA
chrX_115123558_115123756_-	LRCH2	17b	poison	1	0	682	8	11	0.971	NA	Brain	0.021	NA	0.0	NA	0.0	NA
chr1_70041420_70041625_+	LRRC7	21b	poison	1	0	485	5	8	0.95	NA	Testis	0.124	NA	0.01	NA	NA	NA
chr2_237732332_237732409_+	LRRFIP1	8b	protein-coding	1	0	200	5	36	0.667	NA	Heart	0.118	NA	0.0	NA	NA	NA
chr21_28961078_28961192_-	LTN1	11b	poison	1	0	384	8	21	0.474	0.185	Adipose Tissue, Blood	0.377	Ovary, Pancreas, Small Intestine, Testis	-0.051	BRCA	0.108	AGO1, AQR, BOP1, CPSF6, CSTF2T, DDX21, DDX51, DNAJC2, EEF2, EIF2S1, EIF2S2, EIF3D, EIF4G2, ETF1, FKBP4, FMR1, FTO, FUBP1, FUS, GPKOW, GRSF1, KHSRP, LARP7, LSM11, MSI2, MTPAP, PCBP2, PRPF6, PRPF8, PTBP1, SART3, SF3B1, SRSF9, SSB, TFIP11, TIA1, XRCC6, XRN2
chr7_139363176_139363452_+	LUC7L2	1c	poison	0	0	755	25	44	0.734	0.096	Adipose Tissue, Blood, Blood Vessel, Brain, Colon, Esophagus, Heart, Liver, Lung, Muscle, Pituitary, Prostate, Salivary Gland, Skin, Small Intestine, Spleen, Stomach, Thyroid	0.073	NA	-0.032	NA	0.093	AGGF1, BOP1, CNOT7, CPSF6, EIF4A3, EIF4G1, FMR1, ILF2, KHDRBS1, MAK16, RBM15, SART3
chr7_139363176_139363259_+	LUC7L2	1b	poison	0	0	755	30	71	0.635	0.122	Adipose Tissue, Adrenal Gland, Blood, Blood Vessel, Brain, Breast, Cervix Uteri, Colon, Esophagus, Heart, Kidney, Liver, Lung, Muscle, Nerve, Ovary, Pancreas, Pituitary, Prostate, Salivary Gland, Skin, Small Intestine, Stomach, Thyroid, Uterus, Vagina	0.101	NA	0.082	KICH, PCPG	0.083	AGGF1, AKAP8L, BOP1, CNOT7, CPSF6, EIF4A3, EIF4G1, FMR1, ILF2, KHDRBS1, MAGOH, MAK16, RBM15, SART3
chr6_43635487_43635567_+	MAD2L1BP	2b'	unknown	0	0	81	13	18	0.286	NA	Testis	0.327	Testis	0.196	BRCA	NA	NA
chrX_43740826_43741022_+	MAOA	11b	poison	1	1	73	22	29	0.736	0.0	Testis	0.186	Testis	0.0	NA	0.0	NA
chr2_39297814_39297846_-	MAP4K3	16b	protein-coding	0	0	631	5	9	0.973	0.0	Brain, Muscle	0.005	NA	0.0	NA	0.0	NA
chr2_101845393_101845602_+	MAP4K4	12b	poison	1	0	164	8	11	0.879	0.0	Blood Vessel, Brain, Lung, Skin	0.011	NA	-0.001	NA	0.013	NA
chr17_51219466_51219582_-	MBTD1	4b	poison	0	0	626	7	15	0.958	NA	Adipose Tissue, Blood Vessel, Brain, Breast, Colon, Heart, Lung, Muscle, Nerve, Ovary, Skin, Testis, Thyroid, Uterus	0.173	Nerve	-0.043	NA	0.051	XRN1
chr5_94934877_94934924_-	MCTP1	5b	protein-coding	0	0	617	7	9	0.597	0.0	Adipose Tissue, Brain	0.052	NA	-0.027	NA	NA	NA
chr17_61986361_61986485_-	MED13	12b	poison	0	0	70	8	10	0.995	0.0	Testis	0.055	NA	-0.012	NA	-0.037	NA
chrX_40715118_40715220_-	MED14	3b	poison	1	0	112	11	32	0.525	0.018	Blood, Esophagus, Muscle	0.037	NA	-0.025	NA	0.051	SNRNP70
chr2_31886788_31887087_-	MEMO1	7b	poison	0	0	790	14	20	0.824	0.0	Brain	0.022	NA	0.004	NA	0.038	NA
chr12_95487638_95487659_+	METAP2	4b	poison	0	0	440	16	25	0.949	0.0	Brain	0.005	NA	0.0	NA	0.004	NA
chr1_66978667_66978838_+	MIER1	12b	poison	0	0	412	8	13	0.731	0.0	Testis	0.065	NA	-0.016	NA	0.006	NA
chr1_66978775_66978838_+	MIER1	12c	poison	1	0	462	7	23	0.652	0.0	Testis	0.064	NA	-0.016	NA	0.006	NA
chr7_30860287_30860384_+	MINDY4	13b	poison	0	0	84	8	8	1.0	0.0	Blood Vessel, Brain, Nerve, Pituitary, Testis, Thyroid	0.006	NA	-0.004	NA	0.0	NA
chrX_106955955_106956010_-	MORC4	13b	poison	0	0	682	24	59	0.797	0.022	Bladder, Blood Vessel, Brain, Colon, Esophagus, Heart, Prostate, Small Intestine, Stomach, Thyroid, Vagina	0.081	NA	-0.031	NA	0.021	NA
chr10_28109731_28109772_-	MPP7	11b	poison	1	1	535	9	13	0.939	NA	Testis	0.111	NA	0.002	NA	0.0	NA
chr17_17146824_17146873_+	MPRIP	10b	poison	0	0	137	14	38	0.746	0.0	Colon, Esophagus	0.039	NA	-0.006	NA	0.0	NA
chr1_150302452_150302524_+	MRPS21	2b	protein-coding	0	0	124	11	17	0.92	0.0	Adipose Tissue, Fallopian Tube, Nerve, Skin	0.003	NA	-0.002	NA	0.002	NA
chr18_8785112_8785552_+	MTCL1	5b	poison	0	0	187	9	25	0.638	0.0	Brain	0.046	NA	0.001	NA	NA	NA
chr18_8785309_8785552_+	MTCL1	5c	poison	0	0	233	14	36	0.599	0.0	Brain	0.046	NA	0.0	NA	NA	NA
chr13_77227042_77227157_-	MYCBP2	18b	poison	1	0	602	11	14	0.927	0.0	Adipose Tissue, Blood, Blood Vessel, Brain, Breast, Esophagus, Heart, Lung, Nerve, Ovary, Skin, Thyroid	0.074	NA	0.015	NA	0.222	AKAP8, APOBEC3C, DDX19B, DDX27, EIF4A3, FAM120A, FMR1, HLTF, HNRNPL, LARP7, LIN28B, LSM11, MAGOH, NUSAP1, PES1, PPP1R8, PUM2, PUS1, RBM15, RBM22, SF3A3, SRFBP1, SRSF5, SSB, SUPT6H, TIAL1, TRIM56, U2AF1, U2AF2, YTHDC2, ZRANB2
chr20_31831497_31831564_+	MYLK2	10b	poison	1	0	560	17	28	0.791	NA	Muscle	0.015	NA	-0.008	NA	NA	NA
chr13_107172529_107172574_-	NALF1	2b	protein-coding	1	1	632	17	24	0.973	NA	Brain, Pituitary, Testis	0.217	Testis	0.03	NA	NA	NA
chr10_103529824_103529937_+	NEURL1	1b	protein-coding	0	0	320	10	27	0.995	NA	Testis	0.069	NA	-0.011	NA	NA	NA
chr4_102553875_102553891_+	NFKB1	5b	poison	0	0	597	16	20	0.986	0.0	Brain, Skin	0.085	NA	0.007	NA	0.0	NA
chr11_129884986_129885095_-	NFRKB	6b	poison	1	0	527	24	48	0.761	NA	Adipose Tissue, Adrenal Gland, Blood, Blood Vessel, Bone Marrow, Brain, Breast, Colon, Esophagus, Heart, Liver, Lung, Muscle, Nerve, Ovary, Pancreas, Pituitary, Prostate, Salivary Gland, Skin, Small Intestine, Spleen, Stomach, Testis, Thyroid, Uterus, Vagina	0.261	Liver, Pituitary, Testis, Thyroid, Vagina	-0.082	KIRP, LUSC, UCEC	0.288	AARS, AATF, ABCF1, ADAR, AGGF1, AGO1, AKAP1, AKAP8, AKAP8L, APOBEC3C, AQR, ATP5C1, AUH, BCCIP, BOP1, CCAR1, CELF1, CIRBP, CNOT7, CPEB4, CSTF2T, DDX21, DDX27, DDX28, DDX3X, DDX47, DDX52, DDX55, DDX6, DHX30, DROSHA, EIF2S2, EIF4B, ESF1, EXOSC9, FAM120A, FASTKD1, FASTKD2, FIP1L1, FKBP4, FMR1, FUBP3, FXR1, G3BP2, GLRX3, GRSF1, GTF2F1, HDGF, HLTF, HNRNPC, HNRNPK, HNRNPUL1, HSPD1, IGF2BP3, ILF3, KHSRP,…
chr6_138424970_138425062_-	NHSL1	7b	protein-coding	0	0	296	8	15	0.424	NA	Brain, Skin	0.001	NA	0.0	NA	0.0	NA
chr5_37048127_37048354_+	NIPBL	38b	poison	0	0	735	4	8	0.979	0.0	Blood, Lung, Muscle, Skin, Stomach	0.004	NA	-0.044	NA	0.019	NA
chr1_119924977_119925190_-	NOTCH2	25b	poison	0	0	208	8	15	0.559	0.0	Heart, Muscle, Testis	0.056	NA	0.0	NA	0.0	NA
chr15_69053057_69053119_+	NOX5	14b	poison	0	0	107	7	10	0.984	NA	Spleen	0.02	NA	0.004	NA	NA	NA
chr9_99827348_99827466_+	NR4A3	2b	protein-coding	1	0	293	8	19	0.352	NA	Blood, Brain, Heart, Muscle	0.401	Blood Vessel, Brain, Heart, Muscle, Nerve	-0.241	BLCA, LUSC, PRAD, THCA	NA	NA
chr5_177247924_177248079_+	NSD1	10b	poison	1	0	730	13	24	0.98	0.101	Adipose Tissue, Bladder, Blood, Bone Marrow, Breast, Colon, Lung, Nerve, Ovary, Pituitary, Salivary Gland, Skin, Small Intestine, Spleen, Stomach, Testis, Thyroid, Vagina	0.189	Testis	-0.06	PAAD	0.167	AARS, AKAP8L, AQR, ATP5C1, BCLAF1, CIRBP, CSTF2, DDX21, DDX47, DDX51, DDX55, DDX6, EEF2, EFTUD2, EIF2S2, EIF4A3, EIF4B, EWSR1, EXOSC9, FKBP4, FUBP1, FUBP3, FUS, G3BP1, G3BP2, GRSF1, HLTF, HNRNPA1, HNRNPA2B1, HNRNPC, HNRNPF, HNRNPL, IGF2BP2, IGF2BP3, KHSRP, LARP4, LARP7, LIN28B, LSM11, MAGOH, MAK16, MATR3, NELFE, NFX1, NOL12, NUP35, NUSAP1, PABPC4, PABPN1, PCBP2, PHF6, PKM, PPP1R8, PRPF4, PSIP1, P…
chr3_94094385_94094525_+	NSUN3	4b	poison	1	0	99	6	12	0.537	0.0	Testis	0.025	NA	0.0	NA	0.0	NA
chr9_132165979_132166113_+	NTNG2	1b	protein-coding	0	1	250	23	56	0.932	NA	Blood, Brain, Heart	0.32	Adrenal Gland, Blood, Brain, Heart, Lung, Prostate	-0.011	NA	NA	NA
chr9_132166029_132166113_+	NTNG2	1c	protein-coding	1	0	251	11	37	0.807	NA	Blood, Brain	0.309	Adrenal Gland, Brain, Heart, Lung, Prostate	-0.016	NA	NA	NA
chrX_103091304_103091348_-	NXF3	1b	protein-coding	0	0	276	45	68	0.844	NA	Lung, Testis	0.005	NA	0.0	NA	NA	NA
chr19_48301284_48301411_-	ODAD1	12b	poison	1	0	152	30	56	0.773	NA	Blood, Fallopian Tube, Lung, Testis	0.172	Cervix Uteri	0.025	NA	NA	NA
chr15_31542970_31543011_-	OTUD7A	5b	poison	1	0	152	4	10	0.957	NA	Brain	0.005	NA	0.014	NA	NA	NA
chr11_74298048_74298099_-	P4HA3	4b	poison	1	0	75	7	15	0.85	0.069	Pituitary, Prostate, Testis	0.175	Testis	0.006	NA	NA	NA
chrX_134779844_134779977_-	PABIR2	9b	unknown	0	0	362	10	13	0.962	NA	Muscle	0.09	NA	0.001	NA	NA	NA
chrX_110993386_110993482_+	PAK3	1b'	unknown	1	0	199	6	13	1.0	NA	Testis, Thyroid	0.439	Breast, Nerve, Pancreas, Testis, Thyroid	-0.236	THCA	NA	NA
chr4_168639946_168640058_+	PALLD	2b	unknown	0	0	279	10	16	0.992	NA	Blood Vessel, Muscle, Thyroid, Uterus	0.236	Muscle	0.04	NA	NA	NA
chr1_99693804_99693922_+	PALMD	7b	poison	1	0	517	10	28	0.525	NA	Brain	0.028	NA	0.0	NA	0.0	NA
chr5_102943170_102943268_+	PAM	7b	poison	1	0	288	9	15	0.476	0.0	Kidney, Muscle, Nerve, Testis	0.018	NA	0.001	NA	0.034	NA
chr13_28274916_28275083_+	PAN3	14b	poison	0	0	613	9	30	0.404	0.0	Testis	0.185	Testis	-0.025	NA	0.057	ETF1
chr13_28274926_28275083_+	PAN3	14c	poison	1	0	611	7	27	0.392	0.0	Testis	0.196	Testis	-0.026	NA	0.054	MTPAP
chr14_73253161_73253226_+	PAPLN	11b	protein-coding	1	0	217	6	33	0.152	NA	Skin, Stomach	0.063	NA	0.14	ESCA, HNSC, LUSC, THCA	NA	NA
chr10_34121829_34121951_-	PARD3	23b	protein-coding	0	0	240	15	20	0.921	0.0	Breast, Liver, Muscle, Nerve	0.001	NA	0.0	NA	0.0	NA
chr2_205476127_205476283_+	PARD3B	20b	poison	1	0	398	7	13	1.0	NA	Testis	0.227	Testis	-0.003	NA	NA	NA
chr11_59657080_59657153_-	PATL1	5b	poison	1	1	687	49	59	0.973	0.274	Adipose Tissue, Adrenal Gland, Bladder, Blood, Blood Vessel, Bone Marrow, Brain, Breast, Cervix Uteri, Colon, Esophagus, Fallopian Tube, Heart, Kidney, Liver, Lung, Muscle, Nerve, Ovary, Pancreas, Pituitary, Prostate, Salivary Gland, Skin, Small Intestine, Spleen, Stomach, Testis, Thyroid, Uterus, Vagina	0.361	Adipose Tissue, Adrenal Gland, Bladder, Blood, Blood Vessel, Bone Marrow, Breast, Cervix Uteri, Colon, Esophagus, Fallopian Tube, Kidney, Liver, Lung, Nerve, Ovary, Pancreas, Pituitary, Prostate, Salivary Gland, Skin, Small Intestine, Spleen, Stomach, Testis, Thyroid, Uterus, Vagina	-0.117	BRCA, CESC, ESCA, KICH, LUSC, THYM, UCEC	0.121	AQR, DDX24, DDX6, DROSHA, EIF4A3, EIF4G1, FASTKD1, FUBP1, MBNL1, NFX1, PABPN1, PCBP2, PRPF4, PRPF8, RBM22, RBM39, RBM47, RRP9, SF1, SF3B4, SNRNP200, SRSF4, U2AF2, UCHL5, XRN1
chr20_45944245_45944320_+	PCIF1	10b	poison	1	0	578	21	35	0.486	0.058	Blood, Brain, Colon, Pancreas, Small Intestine, Spleen, Testis	0.178	Testis	0.033	NA	0.263	FXR1, HNRNPL, PPIL4, SMN1, SRSF1
chr8_17941647_17941835_+	PCM1	6b	unknown	1	0	567	10	20	0.94	NA	Blood, Bone Marrow, Skin, Testis	0.152	Testis	0.033	NA	-0.105	ADAR, ASCC1, CCAR1, CKAP4, CPSF7, DDX1, DDX47, DDX51, DDX52, DHX30, DNAJC21, EEF2, EFTUD2, EIF2S2, EIF4A3, EIF4G1, FTO, FXR1, GEMIN5, GRWD1, HNRNPA1, HNRNPC, HNRNPLL, HSPD1, KHDRBS1, LSM11, NCBP2, NUSAP1, PCBP2, PKM, PPIG, PRPF8, PTBP1, RBM27, RCC2, RPL23A, RPS2, RRP9, SAFB2, SERBP1, SF3A3, SRSF4, SUCLG1, TRIM56, UBE2L3, UPF2, YBX3, YWHAG
chr14_70975663_70975760_+	PCNX1	5b	poison	1	0	82	6	12	0.636	0.0	Testis	0.065	NA	0.009	NA	0.08	U2AF2
chr9_76138790_76138884_+	PCSK5	10b	poison	1	0	657	6	16	0.945	0.032	Blood Vessel, Ovary	0.074	NA	-0.006	NA	NA	NA
chrX_24621815_24621883_-	PCYT1B	1b	protein-coding	0	0	213	6	11	0.981	NA	Testis	0.033	NA	0.0	NA	NA	NA
chr2_196901653_196901698_-	PGAP1	5b	poison	1	0	89	51	82	0.881	NA	Adipose Tissue, Adrenal Gland, Blood, Blood Vessel, Brain, Ovary, Pituitary, Skin, Testis, Vagina	0.108	NA	-0.016	NA	NA	NA
chr3_170098897_170102305_-	PHC3	14b	poison	0	0	102	11	7	0.965	0.042	Blood	0.071	NA	-0.039	NA	0.163	AATF, AGO1, APOBEC3C, BOP1, CEBPZ, CPEB4, DDX28, EIF2S1, EIF3D, EIF3G, EIF4A3, EIF4G1, EIF4G2, FXR1, G3BP2, GEMIN5, GPKOW, HNRNPA1, HNRNPK, HNRNPL, IGF2BP2, IGF2BP3, MAGOH, MAK16, MATR3, METAP2, MSI2, NCBP2, PRPF4, PTBP1, PUM1, PUM2, RBM22, RPS10, SRSF1, SRSF5, SSB, TIAL1, TROVE2, UTP3, WRN, XRN1
chr3_170102178_170102305_-	PHC3	14c	poison	0	0	679	11	22	0.955	0.033	Adipose Tissue, Adrenal Gland, Blood, Blood Vessel, Bone Marrow, Brain, Breast, Colon, Esophagus, Heart, Liver, Lung, Muscle, Nerve, Ovary, Pancreas, Pituitary, Salivary Gland, Skin, Small Intestine, Spleen, Stomach, Testis, Thyroid, Uterus, Vagina	0.073	NA	-0.048	NA	0.123	AATF, AGO1, CKAP4, CPSF6, DDX28, EEF2, EIF2S1, EIF2S2, EIF3D, EIF3G, EIF4A3, EIF4G1, EXOSC9, FMR1, FXR1, G3BP2, GEMIN5, GPKOW, GRSF1, HLTF, HNRNPA1, HNRNPM, HNRNPUL1, IGF2BP3, ILF2, ILF3, KHSRP, MAK16, MATR3, METAP2, MSI2, NOL12, PRPF6, PSIP1, PTBP1, PUF60, PUM1, PUM2, RBFOX2, RBM17, RBM22, RCC2, SF1, SND1, SRSF1, SUPV3L1, TRIP6, TROVE2, UTP3, WRN, ZRANB2
chr8_132813884_132813903_+	PHF20L1	9b	poison	0	0	508	7	9	0.968	0.0	Testis	0.036	NA	0.0	NA	0.0	NA
chr2_158677730_158678399_+	PKP4	20b	poison	0	0	115	8	12	0.165	0.208	Testis	0.054	NA	-0.04	NA	0.017	NA
chr11_63583006_63583102_-	PLAAT3	4b	protein-coding	0	0	245	28	96	0.669	0.014	Adipose Tissue, Blood Vessel, Breast, Liver, Muscle, Skin	0.008	NA	-0.017	NA	0.033	NA
chr11_63583006_63583126_-	PLAAT3	4c	protein-coding	0	0	200	20	44	0.917	0.007	Adipose Tissue, Blood Vessel, Brain, Esophagus, Muscle, Nerve, Skin	0.009	NA	-0.014	NA	0.0	NA
chr5_146094831_146094950_-	PLAC8L1	2b	poison	1	0	128	10	19	0.934	NA	Adrenal Gland, Skin, Spleen, Testis	0.346	Nerve, Skin	NA	NA	NA	NA
chr14_64729960_64729981_+	PLEKHG3	3b	poison	1	0	164	8	13	0.807	0.0	Brain	0.009	NA	0.006	NA	NA	NA
chr14_64736285_64736374_+	PLEKHG3	12b	protein-coding	1	0	240	64	223	0.633	0.01	Adipose Tissue, Blood Vessel, Breast, Cervix Uteri, Colon, Esophagus, Heart, Lung, Nerve, Ovary, Pancreas, Prostate, Salivary Gland, Skin, Stomach, Uterus, Vagina	0.211	Skin	0.429	BLCA, BRCA, CESC, CHOL, ESCA, HNSC, LUAD, LUSC, PAAD, READ, STAD, THYM, UCEC	0.0	NA
chr12_94303149_94303371_+	PLXNC1	28b	poison	0	0	303	16	29	0.626	NA	Blood, Colon, Lung	0.009	NA	0.0	NA	0.0	NA
chr12_94303167_94303371_+	PLXNC1	28c	poison	1	0	328	8	29	0.543	NA	Blood	0.009	NA	0.0	NA	0.0	NA
chr12_94304618_94304688_+	PLXNC1	30b	protein-coding	1	0	618	9	28	0.131	NA	Brain	0.011	NA	0.0	NA	0.0	NA
chr6_89148525_89148574_+	PM20D2	1b	poison	1	1	654	22	104	0.456	0.25	Adipose Tissue, Adrenal Gland, Bladder, Blood, Blood Vessel, Brain, Breast, Colon, Esophagus, Fallopian Tube, Heart, Kidney, Lung, Muscle, Nerve, Ovary, Pancreas, Prostate, Salivary Gland, Skin, Small Intestine, Spleen, Stomach, Testis, Thyroid, Uterus, Vagina	0.31	Adipose Tissue, Bladder, Blood, Blood Vessel, Brain, Breast, Colon, Fallopian Tube, Kidney, Lung, Muscle, Nerve, Pancreas, Prostate, Small Intestine, Spleen, Stomach	-0.413	BLCA, BRCA, COAD, ESCA, HNSC, KICH, KIRP, LUAD, LUSC, PRAD, READ, STAD, THCA	0.415	ABCF1, AKAP8L, AQR, ATP5C1, AUH, BOP1, BUD13, CALR, CCAR1, CKAP4, CPSF6, CPSF7, DDX19B, DDX59, DKC1, EIF2S2, ESF1, ETF1, EWSR1, FTO, HLTF, HNRNPA2B1, HNRNPUL1, HSPD1, KIF1C, KRR1, LARP4, NAA15, NELFE, NKRF, NUP35, PCBP2, PES1, PPIG, PUM1, PUM2, PUS1, QKI, RBM15, RBM17, RBM39, RECQL, SF1, SF3B1, SNRNP200, SRFBP1, SSRP1, SUGP2, SUPT6H, TARDBP, TBRG4, U2AF1, UBE2L3, UTP18, ZNF622, ZRANB2
chr1_53074056_53074174_+	PODN	3b	poison	0	0	138	7	11	0.44	NA	Nerve	0.015	NA	-0.002	NA	NA	NA
chr10_77989738_77989773_-	POLR3A	21b	protein-coding	0	0	348	7	13	0.84	0.0	Muscle	0.063	NA	0.0	NA	0.0	NA
chr6_35348363_35349003_+	PPARD	2b	protein-coding	0	1	92	46	107	0.749	-0.047	Adipose Tissue, Adrenal Gland, Bladder, Blood, Blood Vessel, Brain, Breast, Cervix Uteri, Colon, Esophagus, Fallopian Tube, Heart, Kidney, Liver, Lung, Muscle, Nerve, Ovary, Pancreas, Pituitary, Prostate, Salivary Gland, Skin, Small Intestine, Spleen, Stomach, Testis, Thyroid, Uterus, Vagina	0.371	Liver, Prostate, Small Intestine, Spleen, Testis, Thyroid	0.089	BLCA, CESC, LIHC	0.206	AARS, AATF, ADAR, AKAP1, AQR, AUH, BCCIP, BCLAF1, CKAP4, CPEB4, CSTF2T, DDX1, DDX21, DDX24, DDX27, DDX51, DDX52, DDX55, DHX30, DNAJC2, DROSHA, EFTUD2, EIF2S1, EIF4A3, EIF4B, ETF1, EXOSC9, FAM120A, FIP1L1, FKBP4, FTO, FUBP3, FXR1, G3BP1, GEMIN5, GLRX3, GRSF1, HNRNPA0, HNRNPA1, HNRNPC, HNRNPF, HNRNPK, ILF3, KHDRBS1, KHSRP, KRR1, LIN28B, MAGOH, MATR3, MSI2, MTPAP, NELFE, NONO, NUP35, NUSAP1, PABPC1,…
chr11_7603668_7603768_+	PPFIBP2	5b	poison	1	0	123	8	11	0.922	NA	Testis	0.02	NA	0.001	NA	0.033	NA
chr14_60291532_60291643_+	PPM1A	5b	poison	0	1	154	98	166	0.667	-0.031	Muscle	0.041	NA	-0.001	NA	0.053	SRSF3
chr1_202453534_202453573_+	PPP1R12B	13b	poison	1	0	274	7	13	0.967	0.0	Testis	0.065	NA	0.004	NA	0.028	NA
chr17_50140479_50141134_-	PPP1R9B	4b	poison	0	0	79	19	132	0.237	0.012	Adipose Tissue, Blood, Blood Vessel, Breast, Colon, Esophagus, Heart, Kidney, Lung, Muscle, Nerve, Ovary, Pancreas, Pituitary, Prostate, Salivary Gland, Skin, Small Intestine, Spleen, Testis, Thyroid, Uterus, Vagina	0.036	NA	0.004	NA	0.033	NA
chr14_101921984_101922042_+	PPP2R5C	15b	protein-coding	1	1	288	23	56	0.695	0.0	Testis	0.203	Testis	-0.033	NA	0.103	ADAR, AGO1, AKAP8L, CCAR1, CPSF7, DDX1, DHX30, DNAJC2, DNAJC21, EEF2, EFTUD2, EIF3A, EIF3D, EIF3G, EIF4G1, FASTKD2, G3BP2, GLRX3, GTF2F1, HNRNPA2B1, HNRNPK, HNRNPU, MAGOH, MARK2, PARN, PCBP2, PTBP1, PUS1, RAVER1, RBM25, RPS10, RPS19, SF3B1, SF3B4, SLBP, SND1, TAF15, TRA2A, U2AF1, U2AF2
chr14_101921984_101922134_+	PPP2R5C	15c	poison	0	0	172	11	22	0.886	0.0	Testis	0.165	Testis	-0.034	NA	0.103	ADAR, AGO1, AKAP8L, CCAR1, CPSF7, DDX1, DHX30, EEF2, EFTUD2, EIF3A, EIF3D, EIF3G, FASTKD2, G3BP2, GLRX3, GTF2F1, HNRNPA2B1, HNRNPK, HNRNPU, MAGOH, MARK2, PCBP2, PUS1, RAVER1, RBM25, RPS10, RPS19, SF3B1, SF3B4, SND1, TAF15, TRA2A, U2AF1, U2AF2
chr18_9563917_9563951_-	PPP4R1	11b	poison	1	0	422	32	51	0.795	0.0	Brain, Heart, Muscle, Nerve, Pituitary	0.146	NA	-0.0	NA	0.005	NA
chr18_9576081_9576207_-	PPP4R1	10b	poison	1	0	538	9	14	0.69	0.0	Heart, Muscle	0.024	NA	0.0	NA	0.0	NA
chr2_46165941_46165970_+	PRKCE	14b	protein-coding	0	1	669	37	55	0.951	0.0	Brain, Skin	0.067	NA	0.0	NA	NA	NA
chr4_147648970_147649038_-	PRMT9	9b	poison	1	0	252	7	15	0.851	0.0	Testis	0.022	NA	0.0	NA	0.0	NA
chr3_71783230_71783302_-	PROK2	1b	poison	1	0	153	10	16	0.408	NA	Testis	0.006	NA	0.0	NA	NA	NA
chr9_131486481_131486541_+	PRRC2B	26b	poison	1	0	142	70	112	0.66	0.126	Adipose Tissue, Adrenal Gland, Blood, Blood Vessel, Bone Marrow, Brain, Breast, Colon, Esophagus, Heart, Kidney, Liver, Lung, Muscle, Nerve, Pancreas, Pituitary, Prostate, Salivary Gland, Skin, Small Intestine, Spleen, Stomach, Testis, Thyroid, Vagina	0.279	Bone Marrow, Muscle, Testis	-0.052	CESC, PAAD, THYM	0.147	ABT1, AGGF1, AKAP8L, DDX21, DDX47, EIF3A, EIF3G, FUBP1, GNB2L1, HLTF, HNRNPC, HNRNPK, HNRNPU, HNRNPUL1, IGF2BP1, IGF2BP3, KHSRP, KIF1C, MAGOH, MAK16, MATR3, MBNL1, NAA15, NPM1, PABPN1, PPIG, PPP1R8, PTBP1, PUS1, RBM22, RBM39, SF1, SF3A3, SF3B1, SMN1, SRSF3, SRSF4, SRSF9, TRIP6, U2AF2, WDR43, XRCC6, YTHDC2
chr2_53913871_53913931_-	PSME4	20b	poison	1	1	673	17	34	0.982	0.063	Adipose Tissue, Adrenal Gland, Blood Vessel, Brain, Breast, Cervix Uteri, Colon, Esophagus, Heart, Liver, Lung, Nerve, Ovary, Pancreas, Pituitary, Prostate, Skin, Small Intestine, Stomach, Testis, Thyroid, Uterus	0.209	Brain, Cervix Uteri, Ovary	-0.137	CESC, KICH	0.068	HNRNPC, METAP2, SRSF1
chr14_52325772_52325988_+	PTGER2	1c	poison	0	0	140	11	28	0.411	NA	Blood	0.009	NA	-0.001	NA	NA	NA
chr14_52325772_52325901_+	PTGER2	1b	poison	0	0	213	9	12	0.368	NA	Blood	0.022	NA	0.002	NA	NA	NA
chr12_80640575_80640619_+	PTPRQ	35b	protein-coding	1	0	661	13	25	0.818	NA	Blood Vessel, Esophagus, Lung, Muscle, Skin	0.931	Adipose Tissue, Esophagus, Heart, Lung, Skin	NA	NA	NA	NA
chr15_55587461_55587542_-	PYGO1	1b	poison	0	0	121	6	15	0.781	0.063	Muscle, Testis	0.37	Testis	0.071	ESCA	NA	NA
chr10_98240498_98240559_+	R3HCC1L	9b	poison	1	0	120	10	16	0.859	0.0	Colon, Stomach, Testis	0.02	NA	0.002	NA	0.018	NA
chr2_135619525_135619686_+	R3HDM1	5b	poison	0	0	69	22	51	0.951	NA	Blood Vessel, Bone Marrow, Brain, Colon, Esophagus, Muscle, Nerve, Ovary, Pituitary, Skin, Testis, Uterus	0.234	Testis	-0.019	NA	0.128	AATF, AKAP8, AKAP8L, AQR, ASCC1, BCCIP, BCLAF1, BOP1, CPSF6, DAZAP1, DDX27, DDX47, DDX6, EIF4A3, EIF4G2, GLRX3, HNRNPA2B1, HNRNPAB, ILF2, MAGOH, METAP2, MSI2, NUFIP2, PABPC1, PNPT1, PPIL4, PUS1, RAVER1, RBM15, RBM17, RBM39, RPS3, RPS3A, SF1, SF3B4, SMN1, SND1, SNRNP200, SSB, SUB1, SUGP2, TAF15, U2AF1, UTP18, WDR3, XPO5, XRCC5, XRCC6, XRN1, YTHDC2, ZRANB2
chr2_26123983_26124047_+	RAB10	3b	poison	1	1	372	66	217	0.748	0.02	Adipose Tissue, Adrenal Gland, Blood, Breast, Esophagus, Lung, Nerve, Pancreas, Skin, Stomach, Testis	0.037	NA	-0.011	NA	0.033	NA
chr7_39665191_39665290_+	RALA	1b	protein-coding	0	0	320	5	9	1.0	0.016	Brain	0.04	NA	-0.033	NA	0.074	PTBP1, RRP9, XRCC5
chr7_39665226_39665290_+	RALA	1c	protein-coding	1	1	320	17	29	0.971	0.016	Adipose Tissue, Adrenal Gland, Blood, Blood Vessel, Brain, Breast, Colon, Esophagus, Heart, Lung, Muscle, Nerve, Skin, Small Intestine, Thyroid, Vagina	0.059	NA	-0.058	THYM	0.079	PTBP1, RRP9, XRCC5
chr14_35541538_35541632_-	RALGAPA1	41b	unknown	0	0	188	13	23	0.382	NA	Brain	0.028	NA	NA	NA	NA	NA
chr22_35759272_35759377_-	RBFOX2	10b	poison	1	0	681	6	11	0.74	0.0	Colon, Liver, Muscle, Prostate, Salivary Gland, Thyroid	0.04	NA	-0.02	NA	0.022	NA
chr2_27841216_27841294_-	RBKS	5b	poison	0	0	96	6	13	0.855	0.0	Testis	0.038	NA	0.001	NA	0.0	NA
chr2_27841216_27841318_-	RBKS	5c	poison	0	0	102	7	14	0.992	0.0	Testis	0.042	NA	0.001	NA	0.0	NA
chr8_30478920_30478973_+	RBPMS	3b	poison	1	0	568	168	271	0.727	0.013	Blood Vessel, Esophagus, Kidney, Lung, Pituitary, Salivary Gland, Small Intestine, Stomach, Testis, Thyroid	0.058	NA	0.042	NA	0.026	NA
chr1_211276023_211276135_+	RCOR3	4b	poison	1	0	111	7	16	0.526	0.0	Muscle, Testis	0.022	NA	-0.006	NA	-0.056	DROSHA, PPP1R8
chr6_153016703_153016845_-	RGS17	4b	poison	0	0	249	6	9	0.784	0.0	Adipose Tissue, Skin	0.114	NA	-0.075	STAD	NA	NA
chr6_72299090_72299177_+	RIMS1	26b	unknown	1	0	667	24	49	0.962	NA	Brain, Pituitary, Skin, Testis, Thyroid	0.441	Brain, Pituitary, Skin, Testis	0.086	PRAD	NA	NA
chr15_58990916_58990948_+	RNF111	1b	unknown	1	0	184	7	13	1.0	NA	Blood, Bone Marrow, Testis	0.291	Bone Marrow, Muscle, Testis	0.078	STAD	NA	NA
chr9_101559923_101560065_+	RNF20	16b	poison	1	0	471	15	39	0.482	0.0	Brain	0.01	NA	0.0	NA	0.072	HNRNPM
chr21_34794668_34798092_-	RUNX1	8b	poison	0	0	115	7	13	0.343	-0.008	Blood, Blood Vessel	0.02	NA	0.009	NA	0.049	NA
chr19_38442603_38442623_+	RYR1	3b	protein-coding	1	0	561	7	11	0.943	NA	Brain, Prostate	0.097	NA	-0.082	PRAD	NA	NA
chr1_237742451_237742837_+	RYR2	80b	unknown	1	0	206	6	7	0.632	NA	Brain	0.013	NA	0.0	NA	NA	NA
chr1_41123963_41124008_-	SCMH1	6b	poison	0	0	477	6	10	0.989	0.0	Muscle	0.005	NA	-0.002	NA	0.0	NA
chr6_107737025_107737191_-	SCML4	5b	poison	0	0	74	6	14	0.902	NA	Testis	0.111	NA	0.0	NA	NA	NA
chr3_42559284_42559384_-	SEC22C	4b	poison	0	0	231	19	31	0.871	0.0	Brain, Muscle, Nerve	0.048	NA	-0.008	NA	0.018	NA
chr5_9108521_9108538_-	SEMA5A	15b	protein-coding	0	0	555	4	9	0.97	NA	Brain	0.017	NA	0.0	NA	NA	NA
chr3_101371567_101371603_-	SENP7	7b	poison	1	0	231	13	19	0.69	NA	Adipose Tissue, Blood, Blood Vessel, Bone Marrow, Brain, Breast, Colon, Esophagus, Heart, Lung, Muscle, Nerve, Ovary, Pancreas, Prostate, Skin, Small Intestine, Spleen, Stomach, Testis, Thyroid, Uterus, Vagina	0.057	NA	-0.064	BLCA	0.124	AATF, ATP5C1, CCDC124, DDX28, FIP1L1, FUS, G3BP2, GRSF1, ILF2, KHSRP, KRR1, MAK16, METAP2, MSI2, MTPAP, NKRF, NPM1, RPS3, RTF1, SF3A3, SLTM, SRPK2, SRSF5, SUB1, TROVE2, WDR43
chr3_101402967_101403047_-	SENP7	5b	poison	1	0	359	10	19	0.929	NA	Adipose Tissue, Bladder, Blood Vessel, Bone Marrow, Breast, Colon, Esophagus, Heart, Lung, Nerve, Ovary, Skin, Small Intestine, Testis, Thyroid, Uterus, Vagina	0.082	NA	0.019	NA	0.206	AGO1, AQR, DNAJC21, EEF2, EIF3A, EIF3G, EIF4B, FIP1L1, FTO, FUS, GEMIN5, GPKOW, HNRNPM, IGF2BP2, KHSRP, LARP7, LSM11, MAGOH, METAP2, NONO, NUFIP2, PA2G4, RBM17, RPS19, SERBP1, SNRNP70, SRSF1, SRSF9, TIAL1, XRN1, XRN2
chr11_17873507_17873593_-	SERGEF	10b	protein-coding	1	0	141	17	37	0.942	0.0	Testis	0.078	NA	-0.0	NA	0.015	NA
chr17_2361225_2361327_+	SGSM2	2b	poison	0	0	99	15	26	0.833	0.0	Brain, Colon, Esophagus, Lung, Small Intestine	0.002	NA	0.004	NA	0.0	NA
chr17_3622544_3622632_-	SHPK	4b	poison	0	0	291	33	49	0.99	0.019	Blood Vessel, Brain, Colon, Esophagus, Fallopian Tube, Heart, Lung, Muscle, Nerve, Ovary, Prostate, Skin, Small Intestine, Stomach, Testis, Uterus, Vagina	0.662	Heart, Muscle, Nerve	-0.009	NA	0.029	NA
chrX_50603656_50603803_-	SHROOM4	6b	poison	1	0	217	6	18	0.776	NA	Colon, Lung	0.02	NA	-0.003	NA	NA	NA
chr5_176324388_176324442_+	SIMC1	6b	poison	0	0	199	4	7	0.326	0.0	Muscle	0.004	NA	0.0	NA	0.0	NA
chr1_100910370_100910412_+	SLC30A7	3b	poison	1	0	379	7	8	1.0	0.0	Brain, Muscle	0.121	NA	0.0	NA	0.0	NA
chr3_27409158_27409262_-	SLC4A7	13b	poison	1	0	825	7	16	0.549	0.0	Blood Vessel, Colon, Lung, Skin	0.014	NA	-0.003	NA	0.041	NA
chr14_23136748_23136862_-	SLC7A8	7b	poison	1	0	351	28	98	0.63	NA	Blood Vessel, Brain, Esophagus, Heart, Muscle, Vagina	0.081	NA	-0.043	NA	0.0	NA
chr14_23136807_23136862_-	SLC7A8	7c	poison	0	0	347	4	20	0.66	NA	Brain	0.07	NA	-0.06	CESC	0.0	NA
chr4_20618202_20618325_+	SLIT2	36b	protein-coding	1	0	172	20	41	0.57	NA	Skin, Thyroid	0.007	NA	-0.006	NA	NA	NA
chr15_58932528_58932593_-	SLTM	1b	protein-coding	1	0	186	8	15	0.528	0.0	Adipose Tissue, Blood Vessel, Colon	0.012	NA	-0.003	NA	0.0	NA
chr18_47868052_47868097_-	SMAD2	5b	poison	1	0	123	66	95	0.929	0.009	Testis	0.262	Testis	-0.004	NA	0.051	EIF4A3
chr18_48923853_48924123_-	SMAD7	3b	poison	0	0	156	7	25	0.278	0.0	Lung	0.001	NA	-0.002	NA	0.0	NA
chr1_40375747_40375816_+	SMAP2	1b	poison	0	0	237	11	30	0.701	0.162	Adipose Tissue, Blood, Testis	0.029	NA	-0.024	NA	0.014	NA
chrX_53402287_53402379_-	SMC1A	15b	poison	1	0	93	4	8	0.83	0.01	Testis	0.035	NA	0.0	NA	0.005	NA
chr9_70276669_70276731_+	SMC5	3b	poison	1	0	438	12	24	0.907	0.0	Adipose Tissue, Adrenal Gland, Blood Vessel, Brain, Breast, Colon, Lung, Nerve, Skin, Thyroid, Vagina	0.031	NA	-0.008	NA	0.059	AGGF1, CCDC124, EIF4A3, MAK16, RAVER1, U2AF2, WDR43
chr18_2673017_2673194_+	SMCHD1	3b	poison	1	0	298	15	23	0.942	0.0	Adipose Tissue, Blood, Blood Vessel, Breast, Colon, Lung, Muscle, Nerve, Pancreas, Pituitary, Skin, Stomach, Testis	0.038	NA	0.01	NA	0.06	HNRNPD
chr17_2213297_2213529_-	SMG6	10b	unknown	0	0	524	5	13	0.952	NA	Brain	0.107	NA	NA	NA	NA	NA
chr7_129202623_129202736_+	SMO	1b	poison	1	1	575	17	28	0.809	0.0	Brain, Heart, Muscle, Testis	0.874	Brain, Heart, Muscle	-0.008	NA	0.031	NA
chr14_70029672_70029725_+	SMOC1	11b	protein-coding	0	0	565	4	22	0.301	0.051	Liver	0.016	NA	0.022	NA	0.052	RCC2
chr2_241044420_241044530_+	SNED1	8b	poison	1	0	201	43	77	0.836	NA	Adipose Tissue, Adrenal Gland, Blood Vessel, Brain, Breast, Cervix Uteri, Colon, Esophagus, Fallopian Tube, Heart, Lung, Muscle, Nerve, Ovary, Pancreas, Pituitary, Prostate, Salivary Gland, Skin, Small Intestine, Spleen, Stomach, Testis, Thyroid, Uterus, Vagina	0.286	Cervix Uteri, Fallopian Tube, Muscle, Pituitary, Prostate, Salivary Gland, Small Intestine, Thyroid, Uterus	-0.07	CESC, KICH, PAAD, THCA	NA	NA
chr4_185604344_185604529_-	SORBS2	24c	unknown	0	0	301	18	24	0.917	NA	Muscle	0.594	Brain, Muscle	0.0	NA	NA	NA
chr4_185604344_185604367_-	SORBS2	24b	unknown	0	0	318	39	46	0.76	NA	Muscle	0.728	Brain, Muscle	0.0	NA	NA	NA
chr8_100223662_100223753_+	SPAG1	13b	poison	1	0	571	10	21	0.937	0.0	Brain	0.064	NA	0.0	NA	0.0	NA
chr17_51067932_51068012_-	SPAG9	2b	poison	1	0	662	31	40	0.997	0.309	Adipose Tissue, Adrenal Gland, Bladder, Blood, Blood Vessel, Bone Marrow, Brain, Breast, Colon, Esophagus, Heart, Kidney, Liver, Lung, Muscle, Nerve, Ovary, Pancreas, Pituitary, Prostate, Salivary Gland, Skin, Small Intestine, Spleen, Stomach, Testis, Thyroid, Uterus, Vagina	0.098	NA	-0.034	NA	0.105	HNRNPM, PABPN1, PPP1R8, SFPQ, SRSF7, SSB, SUPT6H, XRN1, YTHDC2
chr16_28978946_28979028_+	SPNS1	3b	poison	0	0	402	23	54	0.501	0.012	Adipose Tissue, Adrenal Gland, Blood, Blood Vessel, Breast, Colon, Esophagus, Heart, Kidney, Liver, Lung, Nerve, Ovary, Pancreas, Pituitary, Prostate, Salivary Gland, Skin, Small Intestine, Spleen, Stomach, Testis, Thyroid, Uterus, Vagina	0.187	Testis	-0.049	NA	0.066	AQR, SRSF3
chr17_38596067_38596129_-	SRCIN1	1b	unknown	1	0	669	12	22	0.945	NA	Brain	0.193	Brain	NA	NA	NA	NA
chr1_121379245_121379605_+	SRGAP2C	7b	poison	0	0	225	5	8	0.516	0.0	Brain	0.015	NA	0.005	NA	0.101	AQR, FTO, PABPN1, PUF60, SF3B4, SMNDC1, SRSF4, U2AF2
chr7_105125608_105125750_-	SRPK2	15b	poison	0	0	207	14	25	0.899	0.0	Testis	0.021	NA	0.003	NA	0.172	KIF1C, RBM39
chr7_76280055_76280074_+	SRRM3	11b	poison	1	0	767	22	402	0.8	NA	Brain	1.0	Brain, Pituitary, Skin	NA	NA	NA	NA
chr11_126380830_126380908_+	ST3GAL4	1b	protein-coding	0	0	82	17	35	0.963	0.0	Adipose Tissue, Adrenal Gland, Blood, Blood Vessel, Brain, Breast, Colon, Esophagus, Fallopian Tube, Heart, Kidney, Liver, Lung, Muscle, Nerve, Ovary, Pancreas, Salivary Gland, Skin, Spleen, Stomach, Testis, Thyroid, Uterus, Vagina	0.024	NA	-0.101	COAD, READ, STAD	NA	NA
chr8_73734124_73734179_-	STAU2	3b	protein-coding	0	0	364	5	10	0.996	NA	Muscle	0.012	NA	-0.005	NA	0.0	NA
chr6_144151096_144151405_+	STX11	1b	protein-coding	0	0	99	22	46	0.782	NA	Blood, Breast, Lung, Skin	0.012	NA	0.006	NA	NA	NA
chr10_102508817_102508906_+	SUFU	1b	poison	0	0	117	8	24	0.768	0.0	Testis	0.018	NA	0.001	NA	0.0	NA
chr3_4416576_4416659_-	SUMF1	6b	poison	1	0	104	48	68	0.999	0.0	Adipose Tissue, Blood, Blood Vessel, Brain, Breast, Colon, Esophagus, Heart, Liver, Muscle, Nerve, Ovary, Pancreas, Salivary Gland, Skin, Stomach, Thyroid, Uterus, Vagina	0.025	NA	-0.017	NA	0.059	RBM47
chr10_29507737_29507814_-	SVIL	17b	unknown	0	0	659	422	611	0.595	NA	Blood Vessel, Colon, Esophagus, Heart, Muscle, Nerve	0.307	Heart, Muscle	-0.125	HNSC	NA	NA
chr14_74423327_74423636_-	SYNDIG1L	1b	protein-coding	0	0	232	5	8	0.768	NA	Brain	0.007	NA	NA	NA	NA	NA
chr17_37556595_37556647_-	SYNRG	13b	poison	1	0	79	5	7	1.0	0.0	Blood	0.001	NA	0.0	NA	0.0	NA
chr17_37473732_37473801_+	TADA2A	14b	poison	1	0	204	7	14	0.867	-0.008	Adipose Tissue, Breast, Esophagus, Liver, Muscle, Skin, Small Intestine, Spleen, Testis	0.039	NA	0.015	NA	0.04	NA
chr10_94447635_94447670_+	TBC1D12	2b	poison	1	0	578	6	9	0.999	NA	Adipose Tissue, Adrenal Gland, Blood, Blood Vessel, Brain, Colon, Esophagus, Liver, Lung, Nerve, Pancreas, Skin, Spleen, Testis	0.062	NA	0.03	NA	0.135	AUH, CCDC124, CNOT7, CPSF6, DAZAP1, DDX3X, FTO, FUS, GTF2F1, HLTF, HNRNPF, IGF2BP2, MAK16, MBNL1, MSI2, NAA15, NKRF, PPIG, PRPF6, RBM22, RBM39, RTF1, SMNDC1, SUB1, TAF15, TARDBP, TBRG4, U2AF2, XRCC5, XRN1, ZNF622
chr6_37282468_37282504_+	TBC1D22B	4b	poison	1	0	146	10	16	0.998	0.078	Bladder, Blood Vessel, Breast, Esophagus, Heart, Lung, Nerve, Pancreas, Salivary Gland, Skin, Spleen, Stomach, Thyroid, Vagina	0.093	NA	0.038	NA	0.079	HNRNPA0, KRR1, MAGOH, RPS3A, XRN1
chr4_106242902_106243024_-	TBCK	11b	poison	0	0	161	6	8	0.986	0.043	Brain, Skin	0.016	NA	0.006	NA	0.17	ABCF1, CKAP4, CPEB4, DAZAP1, EEF2, FTO, GEMIN5, HNRNPL, LARP4, MAGOH, NPM1, NSUN2, PARN, RPS2, SF3B1, TBRG4, TIAL1, XRN1, ZNF622
chr4_106242941_106243024_-	TBCK	11c	poison	1	0	130	6	11	0.931	0.043	Blood, Lung, Pituitary, Skin, Thyroid	0.013	NA	0.013	NA	0.198	ABCF1, CPEB4, DDX59, FTO, GEMIN5, HNRNPL, LARP4, NPM1, NSUN2, PARN, RPL23A, RPS10, RPS2, SF3B1, SNRNP70, TBRG4, TIAL1
chr15_57272274_57272308_+	TCF12	18b	poison	1	0	187	7	10	0.931	0.102	Lung, Skin	0.003	NA	-0.005	NA	0.132	NIP7
chr10_113035941_113037175_+	TCF7L2	4b	poison	0	0	166	8	24	0.843	NA	Liver, Stomach	0.006	NA	0.0	NA	0.0	NA
chr5_79660801_79660954_+	TENT2	11b	poison	0	0	101	25	48	0.774	0.026	Adipose Tissue, Blood, Blood Vessel, Breast, Esophagus, Lung, Muscle, Nerve, Ovary, Skin, Small Intestine, Thyroid	0.018	NA	-0.018	NA	0.03	NA
chr1_45488574_45488604_-	TESK2	1b	protein-coding	1	0	58	14	33	0.988	NA	Blood, Esophagus, Lung, Muscle, Prostate, Skin, Small Intestine, Spleen, Testis, Thyroid, Vagina	0.104	NA	-0.058	ESCA, READ	0.153	CIRBP, NPM1, PABPC1, PPIL4, RBM15, RBM17
chr15_62740116_62740300_+	TLN2	31b	poison	0	0	135	7	12	0.877	0.0	Blood Vessel	0.011	NA	0.0	NA	NA	NA
chr19_19123354_19123431_-	TMEM161A	6b	poison	1	0	173	7	16	0.806	0.0	Liver, Stomach, Thyroid	0.081	NA	0.008	NA	0.038	NA
chr14_77253541_77253794_+	TMEM63C	23b	poison	1	0	133	8	48	0.537	0.0	Testis	0.351	Testis	0.024	NA	NA	NA
chr8_124351038_124351118_-	TMEM65	1b	protein-coding	1	0	406	11	21	0.964	0.0	Muscle	0.071	NA	-0.009	NA	0.0	NA
chr9_97598733_97598797_+	TMOD1	9b	protein-coding	1	0	156	123	263	0.443	NA	Adipose Tissue, Blood Vessel, Breast, Esophagus, Lung, Nerve, Ovary, Stomach, Thyroid	0.064	NA	-0.042	NA	0.0	NA
chr15_51906430_51906516_+	TMOD3	9b	poison	1	0	126	19	25	0.915	0.0	Blood, Blood Vessel, Brain, Nerve, Salivary Gland, Testis	0.135	NA	-0.009	NA	0.012	NA
chr11_117914609_117914700_-	TMPRSS13	3c	poison	0	0	338	10	23	0.774	NA	Blood, Breast, Lung, Pancreas, Prostate, Skin, Spleen, Thyroid	0.952	Blood, Brain, Small Intestine, Spleen, Thyroid	0.077	KICH, KIRC	NA	NA
chr11_117914609_117914647_-	TMPRSS13	3b	poison	0	0	358	7	24	0.723	NA	Breast, Esophagus, Lung, Skin, Thyroid, Vagina	0.954	Blood, Brain, Small Intestine, Spleen, Thyroid	0.062	KICH, KIRC	NA	NA
chr3_171136857_171136889_-	TNIK	15b	poison	1	0	308	9	12	0.973	NA	Blood Vessel, Colon, Esophagus, Small Intestine, Stomach, Uterus	0.059	NA	-0.028	NA	0.0	NA
chr2_217839755_217839874_-	TNS1	19b	unknown	0	0	349	4	15	0.249	NA	Blood	0.391	Blood Vessel, Colon, Esophagus	NA	NA	0.0	NA
chr12_53056635_53056739_+	TNS2	10b	poison	1	0	474	19	91	0.198	0.0	Brain, Muscle	0.035	NA	-0.006	NA	0.069	MATR3
chr22_41445293_41445421_-	TOB2	1b	protein-coding	0	0	187	69	118	0.608	0.0	Brain, Esophagus, Muscle	0.024	NA	-0.02	NA	0.278	U2AF1
chr6_125258574_125258655_+	TPD52L1	6b	protein-coding	0	1	341	75	144	0.525	-0.009	Bladder, Blood Vessel, Colon, Esophagus, Heart, Lung, Prostate	0.253	Heart	-0.077	BLCA, READ	0.046	NA
chr1_47995191_47995341_-	TRABD2B	1b	poison	1	0	237	21	71	0.979	NA	Blood Vessel, Heart	0.027	NA	0.018	NA	NA	NA
chr18_31891699_31891719_-	TRAPPC8	11c	protein-coding	1	0	652	18	67	0.396	0.0	Brain	0.073	NA	0.014	NA	0.012	NA
chr18_31891699_31891716_-	TRAPPC8	11b	protein-coding	0	0	652	9	18	0.401	0.0	Brain	0.054	NA	0.013	NA	0.012	NA
chr7_99917772_99917885_-	TRIM4	1b	poison	1	1	480	39	61	0.97	0.253	Adipose Tissue, Adrenal Gland, Bladder, Blood, Blood Vessel, Bone Marrow, Brain, Breast, Cervix Uteri, Colon, Esophagus, Fallopian Tube, Heart, Kidney, Liver, Lung, Muscle, Nerve, Ovary, Pancreas, Pituitary, Prostate, Salivary Gland, Skin, Small Intestine, Spleen, Stomach, Testis, Thyroid, Uterus, Vagina	0.552	Bladder, Brain, Colon, Heart, Muscle, Nerve	-0.037	NA	0.203	EIF2S2, HNRNPK, PTBP1, RPS19, SERBP1, SNRNP70, SRSF3
chr14_90729435_90729458_-	TTC7B	5b	protein-coding	1	0	606	16	20	0.966	0.0	Brain	0.005	NA	0.0	NA	0.0	NA
chr9_122040374_122040479_-	TTLL11	1b	poison	0	0	69	7	17	0.966	NA	Testis	0.086	NA	-0.006	NA	0.0	NA
chr14_75930601_75930634_+	TTLL5	31b	protein-coding	1	0	77	11	23	0.885	0.0	Testis	0.068	NA	0.002	NA	0.03	NA
chr2_178752174_178752271_-	TTN	47b	unknown	1	0	804	10	34	0.337	NA	Heart, Muscle	0.215	Blood Vessel	0.019	NA	NA	NA
chr2_178752174_178752274_-	TTN	47c	unknown	0	0	804	11	45	0.376	NA	Blood Vessel, Heart, Muscle	0.169	Blood Vessel	0.022	NA	NA	NA
chr8_63076453_63076587_-	TTPA	1b	poison	1	0	172	5	19	0.634	NA	Liver	0.023	NA	-0.041	NA	NA	NA
chr9_86325230_86325254_-	TUT7	12b	poison	1	0	173	13	23	0.278	0.0	Blood, Lung	0.006	NA	0.001	NA	0.017	NA
chr1_154241700_154241797_+	UBAP2L	9b	poison	1	0	588	40	67	0.544	0.119	Adipose Tissue, Adrenal Gland, Blood, Blood Vessel, Bone Marrow, Brain, Breast, Colon, Esophagus, Heart, Kidney, Liver, Lung, Muscle, Nerve, Ovary, Pancreas, Prostate, Salivary Gland, Skin, Small Intestine, Spleen, Stomach, Testis, Thyroid, Uterus, Vagina	0.159	Liver	-0.047	NA	0.206	DDX47, DDX59, ETF1, FASTKD1, HNRNPK, NSUN2, PUF60, SNRNP200, SRSF3
chr1_10098592_10098668_+	UBE4B	3b	poison	1	1	568	9	13	0.995	0.0	Adipose Tissue, Blood, Blood Vessel, Brain, Breast, Colon, Esophagus, Lung, Muscle, Nerve, Pancreas, Pituitary, Prostate, Skin, Small Intestine, Stomach, Testis, Thyroid	0.025	NA	-0.024	NA	0.028	NA
chr2_169947883_169947937_+	UBR3	22b	poison	0	0	558	7	16	0.935	0.0	Muscle	0.615	Heart, Muscle	-0.251	HNSC	0.021	NA
chr2_169947905_169947937_+	UBR3	22c	protein-coding	1	0	604	428	674	0.943	0.0	Adipose Tissue, Blood Vessel, Breast, Colon, Esophagus, Heart, Muscle, Prostate, Salivary Gland, Thyroid	0.783	Heart, Muscle	-0.412	BRCA, HNSC	-0.021	NA
chr2_170067039_170067090_+	UBR3	35b	poison	1	0	78	13	20	0.976	0.022	Adipose Tissue, Blood, Blood Vessel, Bone Marrow, Brain, Breast, Colon, Heart, Lung, Muscle, Nerve, Salivary Gland, Skin, Testis, Thyroid, Uterus	0.038	NA	-0.077	THYM	0.061	NFX1, SF3B1
chr8_102302271_102302481_-	UBR5	22b	poison	1	1	703	32	52	0.643	0.152	Adipose Tissue, Adrenal Gland, Bladder, Blood, Blood Vessel, Bone Marrow, Brain, Breast, Cervix Uteri, Colon, Esophagus, Fallopian Tube, Heart, Lung, Muscle, Nerve, Ovary, Pancreas, Pituitary, Prostate, Salivary Gland, Skin, Small Intestine, Stomach, Testis, Thyroid, Uterus, Vagina	0.249	Brain, Ovary, Pituitary	-0.036	NA	0.125	ACO1, CKAP4, EIF4A3, HNRNPC, HNRNPLL, MAGOH, NIP7, RBM22, RBM27, SRSF7, XRN1, YWHAG
chr5_172225060_172225378_-	UBTD2	2b	poison	0	0	84	12	14	0.97	0.0	Testis	0.012	NA	0.0	NA	0.004	NA
chr13_75568558_75568574_+	UCHL3	5b	poison	0	0	243	23	26	0.877	0.0	Brain, Muscle	0.023	NA	0.0	NA	0.0	NA
chr9_35390066_35390253_+	UNC13B	25c	poison	1	0	412	16	40	0.766	0.0	Muscle	0.152	Muscle	0.0	NA	0.0	NA
chr9_35390066_35390121_+	UNC13B	25b	poison	0	0	558	9	20	0.831	0.0	Muscle	0.14	NA	0.0	NA	0.0	NA
chr16_21967122_21967230_+	UQCRC2	7b	poison	1	0	69	11	23	0.698	0.013	Testis	0.027	NA	0.002	NA	0.019	NA
chr13_27101486_27101568_-	USP12	3b	poison	1	0	474	17	37	0.973	0.0	Adipose Tissue, Blood, Blood Vessel, Brain, Breast, Colon, Esophagus, Heart, Lung, Muscle, Nerve, Ovary, Pituitary, Prostate, Salivary Gland, Skin, Small Intestine, Stomach, Testis, Thyroid, Uterus, Vagina	0.073	NA	0.049	NA	0.079	GEMIN5, GNB2L1, HNRNPD, NIP7, RBM27
chr2_61314001_61314153_-	USP34	25b	poison	1	0	692	12	17	0.98	0.0	Adipose Tissue, Blood Vessel, Brain, Breast, Colon, Esophagus, Heart, Lung, Muscle, Pituitary, Testis, Thyroid	0.022	NA	0.027	NA	-0.064	AGGF1, CCDC124, DROSHA, EIF4A3
chr2_218478754_218478865_-	USP37	18b	poison	1	0	721	5	21	0.886	0.0	Blood, Testis	0.092	NA	-0.044	NA	0.073	CCDC124, HLTF, PUS1, QKI, TAF15, U2AF1
chr3_49295176_49295642_-	USP4	13b	poison	0	0	104	5	18	0.778	0.0	Blood, Colon, Kidney, Spleen	0.023	NA	-0.014	NA	0.265	HNRNPC
chr3_49295546_49295642_-	USP4	13c	poison	1	0	315	21	76	0.712	0.0	Adipose Tissue, Bladder, Blood, Blood Vessel, Bone Marrow, Brain, Breast, Colon, Esophagus, Heart, Liver, Lung, Nerve, Ovary, Pituitary, Prostate, Skin, Small Intestine, Spleen, Testis, Thyroid, Uterus, Vagina	0.041	NA	-0.024	NA	-0.05	NA
chr4_52610291_52610398_-	USP46	5b	poison	0	0	61	11	21	0.733	NA	Testis	0.035	NA	0.0	NA	0.0	NA
chr1_21693504_21693674_-	USP48	23b	poison	1	0	199	8	13	0.849	0.0	Adipose Tissue, Blood, Lung, Skin	0.001	NA	0.0	NA	0.0	NA
chr5_83576701_83576765_+	VCAN	13b	poison	1	0	95	20	59	0.382	0.0	Adipose Tissue, Blood, Blood Vessel	0.001	NA	0.001	NA	0.015	NA
chr3_184918587_184918644_+	VPS8	28b	poison	1	0	142	7	14	0.987	NA	Muscle, Pituitary	0.005	NA	0.0	NA	0.0	NA
chr6_110125356_110125494_-	WASF1	4b	poison	0	0	61	5	23	0.856	0.0	Testis	0.029	NA	0.0	NA	0.0	NA
chr6_110125383_110125494_-	WASF1	4c	poison	1	0	74	13	24	0.729	0.0	Testis	0.038	NA	0.0	NA	0.0	NA
chr2_127715799_127715907_-	WDR33	17b	poison	0	0	482	10	13	0.511	0.027	Brain	0.019	NA	-0.004	NA	0.041	NA
chr4_68321372_68322358_-	YTHDC1	11b	poison	0	0	851	5	9	0.554	0.039	Adipose Tissue, Nerve	0.131	NA	-0.043	NA	0.129	ABT1, FUBP1, SNRNP70, XRN1
chr7_76356905_76357030_-	YWHAG	1b	poison	0	0	668	5	9	0.729	0.0	Testis	0.009	NA	-0.0	NA	0.0	NA
chr1_22501877_22501971_+	ZBTB40	4b	poison	1	0	94	5	10	0.264	0.0	Testis	0.035	NA	0.0	NA	0.101	METAP2, PRPF8, UTP3
chr19_56818876_56818939_-	ZIM2	7b	poison	0	0	435	6	13	0.263	NA	Brain	0.009	NA	0.003	NA	0.016	NA
chr1_35099351_35099447_+	ZMYM1	4b	poison	1	0	234	8	21	0.507	NA	Testis	0.34	Testis	-0.023	NA	0.1	CELF1, IGF2BP1, MAGOH, MATR3, PCBP1, PUM2
chr1_35359596_35359777_+	ZMYM4	3b	poison	1	0	594	10	16	0.949	0.0	Blood Vessel, Bone Marrow, Skin, Small Intestine	0.029	NA	0.007	NA	0.078	DDX6, HNRNPK, PABPN1, PCBP1, PPP1R8, SNRNP200
chr19_56573911_56573984_+	ZNF470	3b	poison	1	0	78	8	12	0.964	NA	Brain, Ovary, Testis	0.157	Testis	0.023	NA	NA	NA
chr2_27616819_27616945_+	ZNF512	12b	poison	0	0	84	6	28	0.371	0.0	Blood, Blood Vessel, Testis	0.039	NA	-0.047	NA	0.102	AQR, CPSF6, EIF3A, GPKOW, NIP7, PRPF4, PUF60, RBM22, RBM27, RPL23A, RPS2, RPS5, YWHAG, ZNF622
chr1_90944287_90944338_-	ZNF644	2b	poison	1	0	271	6	12	0.704	0.0	Muscle, Skin	0.007	NA	0.001	NA	-0.043	NA
chr10_124962287_124962408_+	ZRANB1	1b	poison	1	0	594	43	75	0.971	0.169	Adipose Tissue, Adrenal Gland, Bladder, Blood, Blood Vessel, Brain, Breast, Cervix Uteri, Colon, Esophagus, Fallopian Tube, Heart, Kidney, Liver, Lung, Muscle, Nerve, Ovary, Pancreas, Pituitary, Prostate, Salivary Gland, Skin, Small Intestine, Spleen, Stomach, Testis, Thyroid, Uterus, Vagina	0.103	NA	-0.069	KICH	0.171	ABT1, AKAP8, AKAP8L, BCCIP, CCAR2, CELF1, CKAP4, CSTF2T, DAZAP1, DDX21, DDX24, DDX28, EIF2S1, EIF3G, EIF4G2, ETF1, EWSR1, EXOSC9, FASTKD2, FMR1, FTO, FUS, G3BP2, GNB2L1, GRWD1, GTF2F1, HNRNPL, HSPD1, IGF2BP1, ILF3, KRR1, LARP7, MAGOH, MTPAP, NIP7, NKRF, NOL12, NONO, NSUN2, PCBP1, PCBP2, PHF6, PPIG, PRPF8, PUM1, PUM2, PUS1, RBM22, RBM25, RPLP0, RPS2, RPS3A, RPS5, SRSF5, SRSF9, SSRP1, SUB1, SUGP2, …
chr5_61525016_61525147_+	ZSWIM6	5b	poison	1	0	612	17	22	0.968	0.145	Adipose Tissue, Bladder, Blood, Blood Vessel, Brain, Breast, Colon, Esophagus, Heart, Lung, Muscle, Nerve, Ovary, Prostate, Salivary Gland, Skin, Small Intestine, Stomach, Testis, Thyroid, Uterus, Vagina	0.174	Muscle	-0.099	BLCA	0.021	NA
